# Supplementary material for: Elucidating mechanistic insights into drug action for atopic dermatitis: a systems biology approach
Source: BMC Dermatol. 2018 Feb 7;18:3. doi: 10.1186/s12895-018-0070-4 (PMC5803917; doi:10.1186/s12895-018-0070-4)
Supplement: Supplementary file 3 — Pathway enrichment analysis for different fold change cutoffs. Table and charts of pathway enrichment analysis for different fold change cutoffs. (XLSX 30 kb) [file 12895_2018_70_MOESM3_ESM.xlsx]

## Sheet: LogFCcutoff=0.5
Significant Pathways	Enriched in # samples in BM	Enriched in # samples in PC		Legend
Antioxidant	0	1			Common across all Log2 Fold change (FC) cutoffs
Autophagy	1	1			Common between Log 2 Fold change (FC) 0.5 and 1
Chemokine Signaling	1	1			Unique pathway enriched in this cutoff
Chromatin Remodeling	1	3
Dendrite Formation	1	1
Lipid Synthesis	1	0
Melanogenesis	1	1
Transcription Factors	1	2
Cornification	2	1
Melanosome Transport	2	1
ROS Generation	2	6
Melanosome Biogenesis	2	0
DNA Damage and Repair	3	2
Melanosome Dispersion	3	3
Protein Degradation	3	0
Vesicular Trafficking	3	4
Barrier Formation	4	1
Basal Layer Formation	4	2
Cytoskeletal Modification	4	0
Lysosomal Degradation	4	3
Oxidative Stress	4	3
Apoptosis	5	5
Cell Cycle Progression	5	2
Immune Response	5	6
Inflammation	5	8
Cell Migration	6	6
Proteasomal Degradation	6	7
Cell Survival	7	4
Cell Adhesion	8	7
Keratinocyte Differentiation	10	9
Wound Healing	10	10

## Sheet: LogFCcutoff=1
Significant Pathways	Enriched in # samples in BM	Enriched in # samples in PC		Legend
Antioxidant	0	1			Common across all Log2 Fold change (FC) cutoffs
Chromatin Remodeling	0	3			Common between Log 2 Fold change (FC) 0.5 and 1
Dendrite Formation	0	1			Unique pathway enriched in this cutoff
Melanogenesis	0	1
Transcription Factors	0	1
Apoptosis	1	1
Cell Cycle Progression	1	0
Cell Survival	1	0
Cytoskeletal Modification	1	0
Melanosome Dispersion	1	0
Melanosome Transport	1	0
Polarity	1	2
Protein Degradation	1	0
Autophagy	2	7
DNA Damage and Repair	2	2
Lipid Synthesis	2	2
Oxidative Stress	2	2
Barrier Formation	3	1
Basal Layer Formation	3	2
Lysosomal Degradation	3	2
Vesicular Trafficking	5	3
Cell Adhesion	6	3
Cell Migration	6	6
ROS Generation	6	3
Cornification	7	5
Immune Response	7	6
Chemokine Signaling	8	4
Inflammation	9	9
Proteasomal Degradation	9	6
Wound Healing	9	8
Keratinocyte Differentiation	10	9

## Sheet: LogFCcutoff=1.5
Significant Pathways	Enriched in # samples in BM	Enriched in # samples in PC		Legend
Protein Degradation	0	1			Common across all Log2 Fold change (FC) cutoffs
Melanogenesis	0	1			Common between Log 2 Fold change (FC) 0.5 and 1
Cytoskeletal Modification	0	1			Unique pathway enriched in this cutoff
Vesicular Trafficking	1	0
Cell Survival	1	0
Cell Cycle Progression	1	0
Chromatin Remodeling	1	0
Water Retention	1	1
Basal Layer Formation	1	0
Cell Adhesion	2	1
Lipid Synthesis	2	2
Lysosomal Degradation	2	0
DNA Damage and Repair	3	1
Proteasomal Degradation	3	0
Oxidative Stress	3	0
Autophagy	4	1
Barrier Formation	5	0
Cell Migration	5	2
ROS Generation	5	3
Cornification	5	2
Immune Response	6	6
Chemokine Signaling	6	4
Wound Healing	8	7
Inflammation	9	9
Keratinocyte Differentiation	10	9
