# Supplementary material for: Elucidating mechanistic insights into drug action for atopic dermatitis: a systems biology approach
Source: BMC Dermatol. 2018 Feb 7;18:3. doi: 10.1186/s12895-018-0070-4 (PMC5803917; doi:10.1186/s12895-018-0070-4)
Supplement: Supplementary file 22 — Pathway enrichment analysis using DAVID. Tables of enriched pathways (p-value < 0.05) using GO biological process (GO_BP_FAT) and KEGG pathways as annotation datasets in DAVID. BM and PC datasets were analyzed separately. (XLSX 168 kb) [file 12895_2018_70_MOESM22_ESM.xlsx]

## Sheet: BM_GO_BP
Category	Term	Count	%	PValue	Genes	List Total	Pop Hits	Pop Total	Fold Enrichment	Bonferroni	Benjamini	FDR
GOTERM_BP_FAT	GO:0006955~immune response	89	22.0844	2.32765e-16	KYNU, IL27RA, S100A8, S100A7, S100A9, SYNCRIP, CXCR2, PNP, MMP2, TGFB1, TAPBP, APOBEC3B, NOD2, IL4R, CLEC4A, LTF, ADAM8, TNIP2, LTB, IL13RA2, F12, LYN, CD3D, SOCS3, RELB, TRBC1, HLA-DQA2, HLA-DQA1, THY1, ARPC1B, CD83, CD86, CCR7, CCR5, KRT16, CST7, UBD, CTSC, SERPINB4, PRDM1, PLA2G3, LCP1, CXCL1, TNFRSF6B, PSMB10, GPR183, SBNO2, CCL2, IL32, ITGB2, FPR3, DEFB4A, TRIM15, CLEC10A, CCL26, VCAM1, CYP2…	376	1551	16650	2.541	1.16729e-12	1.16729e-12	4.21885e-13
GOTERM_BP_FAT	GO:0016477~cell migration	73	18.1141	5.75699e-15	NRTN, S100A8, S100A7, S100A9, POSTN, CXCR2, MMP28, TGFB1, FAM83D, CD47, AGTR1, APOD, CH25H, DEPDC1B, ADAM8, ASPM, S100A2, CDK1, LYN, MMP12, THY1, CCR7, CCR5, KRT16, F3, RRAS2, VEGFA, SERPINB3, COL1A1, LCP1, CXCL1, GPR183, CDK5R1, CCL2, TNFRSF12A, NANOS1, ITGB2, FPR3, ANLN, TRIB1, CCL26, VCAM1, RAC2, P2RY1, PRSS3, CD2, ZC3H12A, FCER1G, CD24, SELPLG, PTPRC, TBX5, FSCN1, CCL19, ADIPOQ, CCL18, EPHA2,…	376	1184	16650	2.73022	3.03495e-11	1.51748e-11	1.10467e-11
GOTERM_BP_FAT	GO:0060326~cell chemotaxis	32	7.94045	1.2085e-14	CXCL1, GPR183, CCL2, S100A8, S100A7, S100A9, CXCR2, FPR3, ITGB2, MMP28, CCL26, VCAM1, AGTR1, RAC2, CH25H, FCER1G, ADAM8, LYN, CCL19, EPHA2, CCL18, CCL17, CYP7B1, CCR7, CORO1A, CCL13, CCL14, CCR5, CXCL16, VEGFA, HBEGF, XCL1	376	251	16650	5.6455	6.36172e-11	2.12057e-11	2.31482e-11
GOTERM_BP_FAT	GO:0006952~defense response	83	20.5955	3.94517e-14	KYNU, IL27RA, LDLR, S100A8, S100A7, S100A9, SYNCRIP, CXCR2, MMP2, TGFB1, APOBEC3B, CD47, AGTR1, NOD2, APOD, IL4R, CLEC4A, LTF, ADAM8, TNIP2, FOSL1, F12, LYN, SOCS3, DUOXA1, RELB, LYZ, C10ORF99, PBK, UGT1A1, HLA-DQA2, HLA-DQA1, CD83, CCR7, CD86, CCR5, KRT16, F3, UBD, SERPINB4, PRDM1, TNFRSF6B, PSMB10, CXCL1, SBNO2, CCL2, IL32, ITGB2, AFAP1L2, FPR3, DEFB4A, GPR68, TRIM15, CLEC10A, CCL26, VCAM1, CYP…	376	1518	16650	2.42121	2.07194e-10	5.17985e-11	7.54063e-11
GOTERM_BP_FAT	GO:0050900~leukocyte migration	38	9.42928	4.42369e-14	CXCL1, GPR183, CCL2, S100A8, S100A7, S100A9, CXCR2, FPR3, ITGB2, MMP28, TGFB1, CCL26, VCAM1, CD47, RAC2, APOD, CH25H, CD2, FCER1G, ADAM8, SELPLG, LYN, CCL19, CCL18, CCL17, SLC16A3, CYP7B1, CCL13, CCR7, CORO1A, CCL14, CCR5, CXCL16, VEGFA, COL1A1, MERTK, XCL1, SELE	376	376	16650	4.4753	2.3229e-10	4.64581e-11	8.45324e-11
GOTERM_BP_FAT	GO:0048870~cell motility	76	18.8586	7.16099e-14	IER2, NRTN, S100A8, S100A7, S100A9, POSTN, CXCR2, MMP28, TGFB1, FAM83D, CD47, AGTR1, APOD, CH25H, DEPDC1B, ADAM8, ASPM, S100A2, KIF14, CDK1, LYN, MMP12, THY1, CCR7, CCR5, KRT16, F3, RRAS2, VEGFA, SERPINB3, COL1A1, LCP1, CXCL1, GPR183, CDK5R1, CCL2, TNFRSF12A, NANOS1, ITGB2, FPR3, ANLN, TRIB1, CCL26, VCAM1, RAC2, P2RY1, PRSS3, CD2, ZC3H12A, FCER1G, CD24, SELPLG, PHLDA2, PTPRC, TBX5, FSCN1, CCL19, …	376	1330	16650	2.5304	3.76451e-10	6.27418e-11	1.3699e-10
GOTERM_BP_FAT	GO:0051674~localization of cell	76	18.8586	7.16099e-14	IER2, NRTN, S100A8, S100A7, S100A9, POSTN, CXCR2, MMP28, TGFB1, FAM83D, CD47, AGTR1, APOD, CH25H, DEPDC1B, ADAM8, ASPM, S100A2, KIF14, CDK1, LYN, MMP12, THY1, CCR7, CCR5, KRT16, F3, RRAS2, VEGFA, SERPINB3, COL1A1, LCP1, CXCL1, GPR183, CDK5R1, CCL2, TNFRSF12A, NANOS1, ITGB2, FPR3, ANLN, TRIB1, CCL26, VCAM1, RAC2, P2RY1, PRSS3, CD2, ZC3H12A, FCER1G, CD24, SELPLG, PHLDA2, PTPRC, TBX5, FSCN1, CCL19, …	376	1330	16650	2.5304	3.76451e-10	6.27418e-11	1.3699e-10
GOTERM_BP_FAT	GO:0007159~leukocyte cell-cell adhesion	43	10.67	9.86184e-14	PSMB10, GPR183, CCL2, S100A8, S100A9, ITGB2, ZBTB16, PNP, TGFB1, VCAM1, CD47, NOD2, RAC2, RASGRP1, IL4R, CD2, BCL3, FCER1G, CD24, TSTA3, ADAM8, PTPRC, CD3D, LYN, RELB, CD1C, CCL19, TRBC1, HLA-DQA2, HLA-DQA1, THY1, CD83, CCR7, CD86, CORO1A, CD274, CLEC7A, PRDM1, XCL1, SELE, LCP1, SASH3, SLC46A2	376	491	16650	3.87805	5.18276e-10	7.40394e-11	1.88605e-10
GOTERM_BP_FAT	GO:0009605~response to external stimulus	100	24.8139	1.08681e-13	S100A8, S100A7, S100A9, POSTN, TGFB1, AQP3, APOBEC3B, AGTR1, CD47, APOD, CH25H, ADAM8, F12, DUOXA1, SOCS3, C10ORF99, JUNB, CCR7, CCR5, F3, VEGFA, PRDM1, COL1A1, TNFRSF6B, CDK5R1, CCL2, CHEK1, ITGB2, DEFB4A, CMPK2, RAC2, CNR1, P2RY1, FCER1G, ARNTL2, CFB, EPHA2, CYP7B1, CORO1A, CXCL16, FABP4, CLEC7A, XCL1, FABP7, PON3, PLAU, KYNU, IL27RA, LDLR, CXCR2, MMP28, NOD2, HPSE, IL4R, LTF, CSF2RB, TNIP2, CO…	376	2073	16650	2.13613	5.71388e-10	7.14234e-11	2.07934e-10
GOTERM_BP_FAT	GO:0006954~inflammatory response	49	12.1588	1.77388e-13	S100A8, LDLR, S100A9, CXCR2, TGFB1, AGTR1, CD47, NOD2, APOD, IL4R, ADAM8, TNIP2, F12, LYN, SOCS3, RELB, LYZ, PBK, UGT1A1, CCR7, CCR5, KRT16, F3, TNFRSF6B, CXCL1, CCL2, ITGB2, AFAP1L2, FPR3, GPR68, CCL26, VCAM1, CNR1, RASGRP1, ALOX5AP, FCER1G, ZC3H12A, CFB, CCL19, ADIPOQ, EPHA2, CCL18, CCL17, CCL13, CCL14, FABP4, CLEC7A, XCL1, SELE	376	637	16650	3.4063	9.32664e-10	1.03629e-10	3.39406e-10
GOTERM_BP_FAT	GO:0030216~keratinocyte differentiation	22	5.45906	2.24829e-13	TCHH, LOR, S100A7, LCE3D, LCE2B, TRIM16, LCE1B, CDH3, EPHA2, C1ORF68, CYP27B1, KRT17, SPRR1A, KRT16, SPRR1B, SPRR2B, ST14, CNFN, TGM1, SPRR3, IVL, PRR9	376	119	16650	8.18657	1.18188e-09	1.18188e-10	4.301e-10
GOTERM_BP_FAT	GO:0030595~leukocyte chemotaxis	27	6.69975	2.58958e-13	CXCL1, GPR183, CCL2, S100A8, S100A7, S100A9, CXCR2, ITGB2, MMP28, CCL26, RAC2, CH25H, FCER1G, ADAM8, LYN, CCL19, CCL18, CCL17, CYP7B1, CORO1A, CCR7, CCL13, CCL14, CCR5, CXCL16, VEGFA, XCL1	376	194	16650	6.16295	1.36106e-09	1.23733e-10	4.95304e-10
GOTERM_BP_FAT	GO:0034097~response to cytokine	55	13.6476	4.54491e-13	KYNU, IL27RA, SYNCRIP, CXCR2, POSTN, IL4R, CSF2RB, TNIP2, FOSL1, LTB, IL13RA2, SOCS3, RELB, HLA-DQA2, JUNB, HLA-DQA1, CCR7, CD86, CCR5, F3, UBD, COL1A1, TNFRSF6B, PSMB10, CXCL1, SBNO2, CCL2, TNFRSF12A, CCL26, VCAM1, TYMS, CYP27B1, ZC3H12A, IL2RG, CD24, SELPLG, PTPRC, CCL19, ADIPOQ, CISH, CCL18, CCL17, IFI27, CORO1A, CCL13, LAMP3, CCL14, PARP9, CXCL16, IRF7, CD274, FABP4, XCL1, SELE, IFI6	376	802	16650	3.03679	2.38944e-09	1.9912e-10	8.69549e-10
GOTERM_BP_FAT	GO:0052697~xenobiotic glucuronidation	9	2.23325	5.42808e-13	UGT1A7, UGT1A10, UGT1A6, UGT1A9, UGT1A8, UGT1A3, UGT1A5, UGT1A4, UGT1A1	376	9	16650	44.2819	2.85344e-09	2.19495e-10	1.0384e-09
GOTERM_BP_FAT	GO:0043588~skin development	29	7.19603	6.6371e-13	LOR, FRAS1, S100A7, LCE3D, LCE1B, TRIM16, CDH3, KRT25, CYP27B1, KRT27, HPSE, SPRR2B, TGM1, LTB, IVL, PRR9, TCHH, LCE2B, EPHA2, C1ORF68, DKK1, KRT17, SPRR1A, KRT16, SPRR1B, CNFN, ST14, SPRR3, COL1A1	376	236	16650	5.44142	3.48903e-09	2.49216e-10	1.26971e-09
GOTERM_BP_FAT	GO:0070486~leukocyte aggregation	40	9.92556	6.99425e-13	PSMB10, GPR183, CCL2, S100A8, S100A9, ZBTB16, PNP, TGFB1, VCAM1, CD47, NOD2, RAC2, RASGRP1, IL4R, CD2, BCL3, FCER1G, CD24, ADAM8, PTPRC, CD3D, LYN, RELB, CD1C, CCL19, TRBC1, HLA-DQA2, HLA-DQA1, THY1, CD83, CCR7, CD86, CORO1A, CD274, CLEC7A, PRDM1, XCL1, LCP1, SASH3, SLC46A2	376	454	16650	3.90149	3.67696e-09	2.45131e-10	1.3381e-09
GOTERM_BP_FAT	GO:0045321~leukocyte activation	52	12.9032	1.28858e-12	IL27RA, CXCR2, PNP, TGFB1, CD47, NOD2, IL4R, TNIP2, ADAM8, IL13RA2, CD3D, LYN, RELB, TRBC1, HLA-DQA2, HLA-DQA1, THY1, CD83, CD86, CCR7, UBD, PRDM1, PLA2G3, LCP1, PSMB10, GPR183, SBNO2, CCL2, ITGB2, ZBTB16, VCAM1, LY6D, RAC2, RASGRP1, CNR1, CD2, BCL3, FCER1G, ZC3H12A, CD24, SELPLG, PTPRC, CD1C, CCL19, SAMSN1, CORO1A, CD274, CLEC7A, MERTK, XCL1, SASH3, SLC46A2	376	747	16650	3.08254	6.77436e-09	4.23397e-10	2.46528e-09
GOTERM_BP_FAT	GO:0098602~single organism cell adhesion	53	13.1514	1.79655e-12	MPZL2, S100A8, S100A9, POSTN, PNP, TGFB1, CD47, NOD2, IL4R, ADAM8, KIF14, CD3D, LYN, RELB, TRBC1, HLA-DQA2, HLA-DQA1, THY1, CD83, CCR7, CD86, PRDM1, LCP1, PSMB10, GPR183, CDK5R1, CCL2, ITGB2, ZBTB16, CDH3, VCAM1, RAC2, RASGRP1, CD2, BCL3, FCER1G, TSTA3, CD24, HBB, PTPRC, CD1C, CCL19, ADIPOQ, CORO1A, PKP3, CD274, DSC2, CLEC7A, MERTK, XCL1, SELE, SASH3, SLC46A2	376	779	16650	3.01276	9.44453e-09	5.55561e-10	3.43701e-09
GOTERM_BP_FAT	GO:0031424~keratinization	15	3.72208	3.05342e-12	TCHH, LOR, LCE3D, LCE2B, LCE1B, CDH3, KRT17, SPRR1A, KRT16, SPRR1B, TGM1, CNFN, SPRR2B, SPRR3, IVL	376	50	16650	13.2846	1.6052e-08	8.91776e-10	5.84155e-09
GOTERM_BP_FAT	GO:0040011~locomotion	79	19.603	3.78975e-12	IER2, NRTN, S100A8, S100A7, S100A9, POSTN, CXCR2, MMP28, TGFB1, FAM83D, CD47, AGTR1, APOD, CH25H, DEPDC1B, ADAM8, FOSL1, ASPM, S100A2, KIF14, CDK1, LYN, MMP12, THY1, CCR7, CCR5, KRT16, F3, RRAS2, VEGFA, SERPINB3, COL1A1, LCP1, CXCL1, GPR183, CDK5R1, CCL2, TNFRSF12A, NANOS1, ITGB2, FPR3, ANLN, DEFB4A, TRIB1, CCL26, VCAM1, TYMP, RAC2, P2RY1, PRSS3, CD2, ZC3H12A, FCER1G, CD24, SELPLG, PHLDA2, PTPRC,…	376	1530	16650	2.28645	1.99227e-08	1.04856e-09	7.25016e-09
GOTERM_BP_FAT	GO:0016337~single organismal cell-cell adhesion	50	12.4069	5.39381e-12	MPZL2, S100A8, S100A9, PNP, TGFB1, CD47, NOD2, IL4R, ADAM8, CD3D, LYN, RELB, TRBC1, HLA-DQA2, HLA-DQA1, THY1, CD83, CCR7, CD86, PRDM1, LCP1, PSMB10, GPR183, CDK5R1, CCL2, ITGB2, ZBTB16, CDH3, VCAM1, RAC2, RASGRP1, CD2, BCL3, FCER1G, TSTA3, CD24, HBB, PTPRC, CD1C, CCL19, ADIPOQ, CORO1A, PKP3, CD274, DSC2, CLEC7A, XCL1, SELE, SASH3, SLC46A2	376	725	16650	3.05393	2.83552e-08	1.41776e-09	1.03189e-08
GOTERM_BP_FAT	GO:0002694~regulation of leukocyte activation	39	9.67742	7.77046e-12	GPR183, CCL2, IL27RA, ZBTB16, PNP, TGFB1, VCAM1, CD47, NOD2, RAC2, RASGRP1, CNR1, IL4R, CD2, FCER1G, ZC3H12A, CD24, TNIP2, ADAM8, IL13RA2, PTPRC, CD3D, LYN, CCL19, TRBC1, SAMSN1, HLA-DQA2, HLA-DQA1, THY1, CD83, CD86, CCR7, CORO1A, CD274, PRDM1, MERTK, XCL1, SASH3, SLC46A2	376	468	16650	3.69016	4.08493e-08	1.9452e-09	1.48656e-08
GOTERM_BP_FAT	GO:0070489~T cell aggregation	38	9.42928	7.95516e-12	PSMB10, GPR183, CCL2, ZBTB16, PNP, TGFB1, VCAM1, CD47, NOD2, RAC2, RASGRP1, IL4R, CD2, BCL3, FCER1G, CD24, ADAM8, PTPRC, CD3D, LYN, RELB, CD1C, CCL19, TRBC1, HLA-DQA2, HLA-DQA1, THY1, CD83, CCR7, CD86, CORO1A, CD274, CLEC7A, PRDM1, XCL1, LCP1, SASH3, SLC46A2	376	446	16650	3.7729	4.18204e-08	1.90093e-09	1.52191e-08
GOTERM_BP_FAT	GO:0042110~T cell activation	38	9.42928	7.95516e-12	PSMB10, GPR183, CCL2, ZBTB16, PNP, TGFB1, VCAM1, CD47, NOD2, RAC2, RASGRP1, IL4R, CD2, BCL3, FCER1G, CD24, ADAM8, PTPRC, CD3D, LYN, RELB, CD1C, CCL19, TRBC1, HLA-DQA2, HLA-DQA1, THY1, CD83, CCR7, CD86, CORO1A, CD274, CLEC7A, PRDM1, XCL1, LCP1, SASH3, SLC46A2	376	446	16650	3.7729	4.18204e-08	1.90093e-09	1.52191e-08
GOTERM_BP_FAT	GO:0071593~lymphocyte aggregation	38	9.42928	8.63402e-12	PSMB10, GPR183, CCL2, ZBTB16, PNP, TGFB1, VCAM1, CD47, NOD2, RAC2, RASGRP1, IL4R, CD2, BCL3, FCER1G, CD24, ADAM8, PTPRC, CD3D, LYN, RELB, CD1C, CCL19, TRBC1, HLA-DQA2, HLA-DQA1, THY1, CD83, CCR7, CD86, CORO1A, CD274, CLEC7A, PRDM1, XCL1, LCP1, SASH3, SLC46A2	376	447	16650	3.76446	4.53888e-08	1.97343e-09	1.65177e-08
GOTERM_BP_FAT	GO:0050870~positive regulation of T cell activation	26	6.45161	1.0963e-11	PTPRC, CCL2, CD3D, LYN, CCL19, ZBTB16, TRBC1, PNP, HLA-DQA2, HLA-DQA1, TGFB1, THY1, VCAM1, CD47, CD83, NOD2, CORO1A, CCR7, CD86, RASGRP1, IL4R, CD274, CD24, ADAM8, XCL1, SASH3	376	210	16650	5.48252	5.76325e-08	2.40136e-09	2.09733e-08
GOTERM_BP_FAT	GO:0032103~positive regulation of response to external stimulus	29	7.19603	1.36042e-11	CXCL1, CCL2, S100A8, LDLR, S100A7, S100A9, CXCR2, TRIM15, TGFB1, CCL26, AGTR1, CD47, NOD2, CYP27B1, RAC2, ALOX5AP, CNR1, FCER1G, ADAM8, F12, CCL19, CCL18, CCR7, CCL13, CCL14, F3, VEGFA, FABP4, XCL1	376	267	16650	4.80965	7.15174e-08	2.8607e-09	2.60262e-08
GOTERM_BP_FAT	GO:0001775~cell activation	56	13.8958	1.91678e-11	GNA15, IL27RA, CXCR2, PNP, TGFB1, CD47, NOD2, IL4R, TNIP2, ADAM8, IL13RA2, CD3D, LYN, RELB, TRBC1, HLA-DQA2, HLA-DQA1, THY1, CD83, CD86, CCR7, UBD, COL1A1, PRDM1, PLA2G3, LCP1, PSMB10, GPR183, SBNO2, CCL2, ITGB2, ZBTB16, VCAM1, LY6D, RAC2, RASGRP1, CNR1, P2RY1, CD2, BCL3, FCER1G, ZC3H12A, CD24, SELPLG, HBB, PTPRC, CD1C, CCL19, SAMSN1, CORO1A, CD274, CLEC7A, MERTK, XCL1, SASH3, SLC46A2	376	910	16650	2.72504	1.00765e-07	3.87558e-09	3.66699e-08
GOTERM_BP_FAT	GO:0002696~positive regulation of leukocyte activation	31	7.69231	2.06703e-11	GPR183, CCL2, ZBTB16, PNP, TGFB1, VCAM1, CD47, NOD2, RASGRP1, IL4R, CD2, FCER1G, CD24, TNIP2, ADAM8, PTPRC, LYN, CD3D, CCL19, TRBC1, HLA-DQA2, HLA-DQA1, THY1, CD83, CD86, CCR7, CORO1A, CD274, PRDM1, XCL1, SASH3	376	311	16650	4.41395	1.08663e-07	4.02457e-09	3.95442e-08
GOTERM_BP_FAT	GO:1904224~negative regulation of glucuronosyltransferase activity	8	1.98511	2.18278e-11	UGT1A7, UGT1A10, UGT1A6, UGT1A9, UGT1A8, UGT1A3, UGT1A4, UGT1A1	376	8	16650	44.2819	1.14749e-07	4.09816e-09	4.17587e-08
GOTERM_BP_FAT	GO:1904223~regulation of glucuronosyltransferase activity	8	1.98511	2.18278e-11	UGT1A7, UGT1A10, UGT1A6, UGT1A9, UGT1A8, UGT1A3, UGT1A4, UGT1A1	376	8	16650	44.2819	1.14749e-07	4.09816e-09	4.17587e-08
GOTERM_BP_FAT	GO:2001030~negative regulation of cellular glucuronidation	8	1.98511	2.18278e-11	UGT1A7, UGT1A10, UGT1A6, UGT1A9, UGT1A8, UGT1A3, UGT1A4, UGT1A1	376	8	16650	44.2819	1.14749e-07	4.09816e-09	4.17587e-08
GOTERM_BP_FAT	GO:1903039~positive regulation of leukocyte cell-cell adhesion	26	6.45161	2.50717e-11	PTPRC, CCL2, CD3D, LYN, CCL19, ZBTB16, TRBC1, PNP, HLA-DQA2, HLA-DQA1, TGFB1, THY1, VCAM1, CD47, CD83, NOD2, CORO1A, CCR7, CD86, RASGRP1, IL4R, CD274, CD24, ADAM8, XCL1, SASH3	376	218	16650	5.28133	1.31802e-07	4.5449e-09	4.79647e-08
GOTERM_BP_FAT	GO:0070887~cellular response to chemical stimulus	111	27.5434	2.7412e-11	GNA15, S100A8, S100A7, S100A9, SYNCRIP, POSTN, MMP2, TGFB1, AGTR1, CH25H, ADAM8, SOCS3, PIM3, HLA-DQA2, HLA-DQA1, JUNB, UGT1A10, CCR7, CCR5, F3, VSNL1, VEGFA, PRDM1, COL1A1, TNFRSF6B, CDK5R1, CCL2, SERPINA12, TNFRSF12A, ITGB2, TIMP3, CMPK2, RAC2, CD69, P2RY1, FCER1G, EPHA2, CYP7B1, CORO1A, IFI27, CXCL16, FABP4, CLEC7A, XCL1, IFI6, PON3, IL27RA, LDLR, CXCR2, MMP28, NOD2, IL4R, LTF, CSF2RB, TNIP2, …	376	2648	16650	1.85623	1.44105e-07	4.80351e-09	5.2442e-08
GOTERM_BP_FAT	GO:0050863~regulation of T cell activation	30	7.44417	3.96717e-11	CCL2, ZBTB16, PNP, TGFB1, VCAM1, CD47, NOD2, RAC2, RASGRP1, IL4R, CD2, CD24, ADAM8, PTPRC, LYN, CD3D, CCL19, TRBC1, HLA-DQA2, HLA-DQA1, THY1, CD83, CD86, CCR7, CORO1A, CD274, PRDM1, XCL1, SASH3, SLC46A2	376	299	16650	4.443	2.08554e-07	6.72755e-09	7.58959e-08
GOTERM_BP_FAT	GO:0006928~movement of cell or subcellular component	85	21.0918	4.102e-11	IER2, KIF23, NRTN, S100A8, S100A7, S100A9, POSTN, CXCR2, MMP28, TGFB1, FAM83D, CD47, AGTR1, APOD, CH25H, DEPDC1B, ADAM8, ASPM, S100A2, KIF14, CDK1, LYN, KIF15, MMP12, THY1, ARPC1B, CCR7, CCR5, KRT16, F3, RRAS2, TXN, VEGFA, SERPINB3, COL1A1, LCP1, CXCL1, GPR183, CDK5R1, CCL2, TNFRSF12A, NANOS1, ITGB2, FPR3, ANLN, TRIB1, CCL26, VCAM1, RAC2, RASGRP1, P2RY1, PRSS3, CD2, ZC3H12A, FCER1G, CD24, SELPLG,…	376	1795	16650	2.09692	2.15642e-07	6.73881e-09	7.84753e-08
GOTERM_BP_FAT	GO:0050867~positive regulation of cell activation	31	7.69231	4.21928e-11	GPR183, CCL2, ZBTB16, PNP, TGFB1, VCAM1, CD47, NOD2, RASGRP1, IL4R, CD2, FCER1G, CD24, TNIP2, ADAM8, PTPRC, LYN, CD3D, CCL19, TRBC1, HLA-DQA2, HLA-DQA1, THY1, CD83, CD86, CCR7, CORO1A, CD274, PRDM1, XCL1, SASH3	376	320	16650	4.28981	2.21808e-07	6.72144e-09	8.0719e-08
GOTERM_BP_FAT	GO:0008544~epidermis development	30	7.44417	4.29962e-11	LOR, S100A7, LCE3D, LCE1B, TRIM16, CDH3, AQP3, KRT25, CYP27B1, KRT27, HPSE, SPRR2B, TGM1, KRT85, IVL, PRR9, TCHH, LCE2B, KRT31, EPHA2, C1ORF68, DKK1, KRT17, SPRR1A, KRT16, SPRR1B, CNFN, ST14, SPRR3, FABP5	376	300	16650	4.42819	2.26031e-07	6.64797e-09	8.22559e-08
GOTERM_BP_FAT	GO:0022610~biological adhesion	82	20.3474	4.83446e-11	CLDN8, MPZL2, S100A8, S100A9, POSTN, PNP, TGFB1, CD47, NOD2, APOD, HPSE, IL4R, LRRC59, CLEC4A, LTF, ADAM8, KIF14, CLCA2, LYN, CD3D, EGFL6, RELB, PCDH7, TRBC1, HLA-DQA2, HLA-DQA1, THY1, CD83, CD86, CCR7, RARS, VEGFA, HAS3, PRDM1, COL1A1, LCP1, PSMB10, GPR183, CDK5R1, CCL2, TNFRSF12A, TNC, PCDH20, IL32, ITGB2, ANLN, ZBTB16, CDH3, VCAM1, LY6D, COL6A6, RAC2, COL6A5, RASGRP1, CD2, BCL3, FCER1G, TSTA3,…	376	1705	16650	2.12969	2.54147e-07	7.26135e-09	9.24879e-08
GOTERM_BP_FAT	GO:0050865~regulation of cell activation	39	9.67742	5.91408e-11	GPR183, CCL2, IL27RA, ZBTB16, PNP, TGFB1, VCAM1, CD47, NOD2, RAC2, RASGRP1, CNR1, IL4R, CD2, FCER1G, ZC3H12A, CD24, TNIP2, ADAM8, IL13RA2, PTPRC, CD3D, LYN, CCL19, TRBC1, SAMSN1, HLA-DQA2, HLA-DQA1, THY1, CD83, CD86, CCR7, CORO1A, CD274, PRDM1, MERTK, XCL1, SASH3, SLC46A2	376	501	16650	3.4471	3.10903e-07	8.6362e-09	1.13142e-07
GOTERM_BP_FAT	GO:0051249~regulation of lymphocyte activation	35	8.68486	6.35384e-11	GPR183, CCL2, IL27RA, ZBTB16, PNP, TGFB1, VCAM1, CD47, NOD2, RAC2, RASGRP1, IL4R, CD2, CD24, TNIP2, ADAM8, PTPRC, CD3D, LYN, CCL19, TRBC1, SAMSN1, HLA-DQA2, HLA-DQA1, THY1, CD83, CD86, CCR7, CORO1A, CD274, PRDM1, MERTK, XCL1, SASH3, SLC46A2	376	411	16650	3.77097	3.34021e-07	9.0276e-09	1.21555e-07
GOTERM_BP_FAT	GO:0051251~positive regulation of lymphocyte activation	29	7.19603	7.59306e-11	GPR183, CCL2, ZBTB16, PNP, TGFB1, VCAM1, CD47, NOD2, RASGRP1, IL4R, CD24, TNIP2, ADAM8, PTPRC, LYN, CD3D, CCL19, TRBC1, HLA-DQA2, HLA-DQA1, THY1, CD83, CD86, CCR7, CORO1A, CD274, PRDM1, XCL1, SASH3	376	287	16650	4.47448	3.99167e-07	1.05044e-08	1.45263e-07
GOTERM_BP_FAT	GO:0097530~granulocyte migration	19	4.71464	8.26906e-11	CXCL1, CCL2, S100A8, S100A7, S100A9, CCL19, CXCR2, ITGB2, CCL18, CCL26, CCL17, CCL13, CCR7, CCL14, RAC2, VEGFA, FCER1G, XCL1, ADAM8	376	114	16650	7.38032	4.34705e-07	1.11463e-08	1.58195e-07
GOTERM_BP_FAT	GO:0009913~epidermal cell differentiation	23	5.7072	9.33326e-11	TCHH, LOR, S100A7, LCE3D, LCE2B, TRIM16, LCE1B, CDH3, AQP3, EPHA2, C1ORF68, CYP27B1, KRT17, SPRR1A, KRT16, SPRR1B, SPRR2B, ST14, CNFN, TGM1, SPRR3, IVL, PRR9	376	178	16650	5.72182	4.9065e-07	1.22662e-08	1.78555e-07
GOTERM_BP_FAT	GO:2001029~regulation of cellular glucuronidation	8	1.98511	9.63251e-11	UGT1A7, UGT1A10, UGT1A6, UGT1A9, UGT1A8, UGT1A3, UGT1A4, UGT1A1	376	9	16650	39.3617	5.06381e-07	1.23508e-08	1.8428e-07
GOTERM_BP_FAT	GO:0007155~cell adhesion	81	20.0993	1.0042e-10	CLDN8, MPZL2, S100A8, S100A9, POSTN, PNP, TGFB1, CD47, NOD2, APOD, HPSE, IL4R, LRRC59, CLEC4A, ADAM8, KIF14, CLCA2, LYN, CD3D, EGFL6, RELB, PCDH7, TRBC1, HLA-DQA2, HLA-DQA1, THY1, CD83, CD86, CCR7, RARS, VEGFA, HAS3, PRDM1, COL1A1, LCP1, PSMB10, GPR183, CDK5R1, CCL2, TNFRSF12A, TNC, PCDH20, IL32, ITGB2, ANLN, ZBTB16, CDH3, VCAM1, LY6D, COL6A6, RAC2, COL6A5, RASGRP1, CD2, BCL3, FCER1G, TSTA3, CD24…	376	1699	16650	2.11114	5.27907e-07	1.25692e-08	1.92113e-07
GOTERM_BP_FAT	GO:1903037~regulation of leukocyte cell-cell adhesion	30	7.44417	1.19598e-10	CCL2, ZBTB16, PNP, TGFB1, VCAM1, CD47, NOD2, RAC2, RASGRP1, IL4R, CD2, CD24, ADAM8, PTPRC, LYN, CD3D, CCL19, TRBC1, HLA-DQA2, HLA-DQA1, THY1, CD83, CD86, CCR7, CORO1A, CD274, PRDM1, XCL1, SASH3, SLC46A2	376	313	16650	4.24427	6.28725e-07	1.46215e-08	2.28802e-07
GOTERM_BP_FAT	GO:0050729~positive regulation of inflammatory response	19	4.71464	1.28948e-10	F12, CCL2, S100A8, LDLR, S100A9, CCL18, CCL26, CD47, AGTR1, NOD2, CCL13, CCR7, CCL14, ALOX5AP, CNR1, FABP4, FCER1G, XCL1, ADAM8	376	117	16650	7.19108	6.77882e-07	1.54064e-08	2.46691e-07
GOTERM_BP_FAT	GO:0071621~granulocyte chemotaxis	18	4.4665	1.35486e-10	CXCL1, CCL2, S100A8, S100A7, S100A9, CCL19, CXCR2, ITGB2, CCL18, CCL26, CCL17, CCL13, CCR7, CCL14, RAC2, VEGFA, FCER1G, XCL1	376	103	16650	7.73859	7.12249e-07	1.58278e-08	2.59198e-07
GOTERM_BP_FAT	GO:0046649~lymphocyte activation	44	10.9181	1.70863e-10	PSMB10, GPR183, CCL2, IL27RA, ITGB2, ZBTB16, PNP, TGFB1, VCAM1, CD47, NOD2, LY6D, RAC2, RASGRP1, IL4R, CD2, BCL3, FCER1G, CD24, ADAM8, TNIP2, PTPRC, CD3D, LYN, RELB, CD1C, CCL19, TRBC1, SAMSN1, HLA-DQA2, HLA-DQA1, THY1, CD83, CCR7, CD86, CORO1A, CD274, CLEC7A, PRDM1, MERTK, XCL1, LCP1, SASH3, SLC46A2	376	643	16650	3.03018	8.98229e-07	1.95267e-08	3.26879e-07
GOTERM_BP_FAT	GO:0032101~regulation of response to external stimulus	47	11.6625	1.77118e-10	CXCL1, GPR183, SBNO2, CCL2, S100A8, LDLR, S100A7, S100A9, CXCR2, TRIM15, MMP28, TGFB1, CCL26, TRIB1, CD47, AGTR1, NOD2, CYP27B1, RAC2, APOD, HPSE, ALOX5AP, CNR1, LTF, ZC3H12A, FCER1G, ADAM8, F12, LYN, DUOXA1, SOCS3, CFB, CCL19, PBK, ADIPOQ, CCL18, CCL13, CCR7, CCL14, F3, VEGFA, FABP4, PRDM1, FABP7, XCL1, SELE, PLAU	376	721	16650	2.88662	9.31109e-07	1.98108e-08	3.38844e-07
GOTERM_BP_FAT	GO:0002682~regulation of immune system process	70	17.3697	1.93885e-10	IL27RA, S100A7, CXCR2, MMP28, PNP, MMP2, AQP3, TGFB1, CD47, NOD2, APOD, IL4R, CLEC4A, LTF, ADAM8, TNIP2, IL13RA2, CD3D, LYN, SOCS3, RELB, TRBC1, HLA-DQA2, HLA-DQA1, THY1, CD83, ARPC1B, CD86, CCR7, VEGFA, SERPINB4, PRDM1, COL1A1, CA2, PSMB10, CXCL1, GPR183, CCL2, ITGB2, FPR3, GPR68, ZBTB16, TRIM15, TRIB1, VCAM1, TSC22D3, RAC2, CNR1, RASGRP1, CD2, ZC3H12A, FCER1G, CD24, PTPRC, CFB, CD1C, CCL19, CD1…	376	1378	16650	2.24944	1.01925e-06	2.12344e-08	3.7092e-07
GOTERM_BP_FAT	GO:0007067~mitotic nuclear division	35	8.68486	2.27564e-10	KIF23, PRC1, TTK, ANLN, AURKA, CHEK1, CEP55, PTTG1, TGFB1, FAM83D, SPC25, SAC3D1, NCAPG, BUB1, ASPM, KIF14, CDK1, CENPN, CDC6, DLGAP5, KIF15, NUF2, NDC80, CENPE, BIRC5, CDC20, PBK, UBE2C, CDC25B, CCNB1, PPP1R9B, CCNB2, ZWINT, BUB1B, UBE2S	376	431	16650	3.59598	1.1963e-06	2.44143e-08	4.35352e-07
GOTERM_BP_FAT	GO:0048247~lymphocyte chemotaxis	14	3.47395	2.45698e-10	GPR183, CCL2, S100A7, CCL19, CCL18, CCL26, CCL17, CYP7B1, CCL13, CCL14, CH25H, CXCL16, ADAM8, XCL1	376	56	16650	11.0705	1.29163e-06	2.58327e-08	4.70044e-07
GOTERM_BP_FAT	GO:0072676~lymphocyte migration	16	3.97022	2.58593e-10	GPR183, CCL2, S100A7, CCL19, CCL18, CCL26, CCL17, CYP7B1, CCL13, CCR7, CCL14, APOD, CH25H, CXCL16, XCL1, ADAM8	376	80	16650	8.85638	1.35942e-06	2.66553e-08	4.94714e-07
GOTERM_BP_FAT	GO:1990266~neutrophil migration	17	4.21836	2.95919e-10	CXCL1, CCL2, S100A8, S100A9, CCL19, CXCR2, ITGB2, CCL18, CCL26, CCL17, CCL13, CCR7, CCL14, RAC2, FCER1G, XCL1, ADAM8	376	94	16650	8.00843	1.55565e-06	2.99163e-08	5.66123e-07
GOTERM_BP_FAT	GO:0022409~positive regulation of cell-cell adhesion	26	6.45161	4.07858e-10	PTPRC, CCL2, CD3D, LYN, CCL19, ZBTB16, TRBC1, PNP, HLA-DQA2, HLA-DQA1, TGFB1, THY1, VCAM1, CD47, CD83, NOD2, CORO1A, CCR7, CD86, RASGRP1, IL4R, CD274, CD24, ADAM8, XCL1, SASH3	376	248	16650	4.64246	2.14411e-06	4.04549e-08	7.80273e-07
GOTERM_BP_FAT	GO:0002684~positive regulation of immune system process	55	13.6476	4.26813e-10	IL27RA, S100A7, CXCR2, PNP, MMP2, AQP3, TGFB1, CD47, NOD2, IL4R, CLEC4A, LTF, TNIP2, ADAM8, IL13RA2, CD3D, LYN, RELB, TRBC1, HLA-DQA2, HLA-DQA1, THY1, CD83, ARPC1B, CCR7, CD86, VEGFA, CA2, PRDM1, PSMB10, CXCL1, GPR183, CCL2, FPR3, ITGB2, ZBTB16, TRIM15, GPR68, TRIB1, VCAM1, RAC2, RASGRP1, CNR1, CD2, FCER1G, CD24, PTPRC, CFB, CCL19, CORO1A, IRF7, CD274, CLEC7A, XCL1, SASH3	376	960	16650	2.53698	2.24375e-06	4.15511e-08	8.16536e-07
GOTERM_BP_FAT	GO:0030593~neutrophil chemotaxis	16	3.97022	5.31819e-10	CXCL1, CCL2, S100A8, S100A9, CCL19, CXCR2, ITGB2, CCL18, CCL26, CCL17, CCL13, CCR7, CCL14, RAC2, FCER1G, XCL1	376	84	16650	8.43465	2.79577e-06	5.08322e-08	1.01742e-06
GOTERM_BP_FAT	GO:0045922~negative regulation of fatty acid metabolic process	11	2.72953	5.99512e-10	UGT1A7, UGT1A10, UGT1A6, UGT1A9, UGT1A8, UGT1A3, CNR1, UGT1A4, APOC1, ACADL, UGT1A1	376	30	16650	16.2367	3.15163e-06	5.62792e-08	1.14693e-06
GOTERM_BP_FAT	GO:0050727~regulation of inflammatory response	29	7.19603	6.09638e-10	SBNO2, CCL2, S100A8, LDLR, S100A9, CCL26, CD47, AGTR1, NOD2, APOD, ALOX5AP, CNR1, FCER1G, ZC3H12A, ADAM8, F12, LYN, CFB, DUOXA1, SOCS3, PBK, ADIPOQ, CCL18, CCR7, CCL13, CCL14, FABP4, XCL1, SELE	376	314	16650	4.08973	3.20486e-06	5.62258e-08	1.1663e-06
GOTERM_BP_FAT	GO:0031349~positive regulation of defense response	33	8.18859	6.30166e-10	PSMB10, CCL2, S100A8, LDLR, S100A9, ITGB2, TRIM15, MMP2, TGFB1, CCL26, CD47, AGTR1, NOD2, ALOX5AP, RASGRP1, CNR1, CLEC4A, LTF, FCER1G, TNIP2, ADAM8, F12, LYN, RELB, CCL18, CD86, CCR7, CCL13, CCL14, IRF7, FABP4, CLEC7A, XCL1	376	402	16650	3.63508	3.31278e-06	5.7117e-08	1.20557e-06
GOTERM_BP_FAT	GO:0002237~response to molecule of bacterial origin	29	7.19603	7.10963e-10	CXCL1, TNFRSF6B, SBNO2, CCL2, S100A8, S100A7, TGFB1, CMPK2, TRIB1, VCAM1, NOD2, CYP27B1, CNR1, LTF, CSF2RB, ZC3H12A, CD24, TNIP2, LYN, UGT1A1, JUNB, CD86, CCR7, CCR5, CXCL16, PLSCR3, PRDM1, SELE, MGST1	376	316	16650	4.06385	3.73752e-06	6.3348e-08	1.36014e-06
GOTERM_BP_FAT	GO:0002521~leukocyte differentiation	36	8.933	7.22391e-10	GPR183, SBNO2, GPR68, ZBTB16, PNP, TGFB1, TRIB1, VCAM1, LY6D, RASGRP1, IL4R, CD2, BCL3, LTF, FCER1G, ADAM8, PTPRC, CD3D, LYN, RELB, CCL19, ADIPOQ, JUNB, EPHA2, CD83, CCR7, CD86, IRF7, VEGFA, UBD, CA2, PRDM1, MERTK, SASH3, SNX10, SLC46A2	376	474	16650	3.36318	3.7976e-06	6.32935e-08	1.38201e-06
GOTERM_BP_FAT	GO:0031347~regulation of defense response	44	10.9181	8.13832e-10	PSMB10, SBNO2, CCL2, S100A8, LDLR, S100A9, ITGB2, TRIM15, MMP2, TGFB1, CCL26, CD47, AGTR1, NOD2, APOD, ALOX5AP, RASGRP1, CNR1, CLEC4A, LTF, ZC3H12A, FCER1G, TNIP2, ADAM8, F12, LYN, DUOXA1, SOCS3, CFB, RELB, PBK, ADIPOQ, CCL18, CCL13, CD86, CCR7, CCL14, PARP9, IRF7, FABP4, SERPINB4, CLEC7A, XCL1, SELE	376	676	16650	2.88225	4.2783e-06	7.01363e-08	1.55694e-06
GOTERM_BP_FAT	GO:0006935~chemotaxis	39	9.67742	9.53069e-10	CXCL1, GPR183, CDK5R1, CCL2, S100A8, S100A7, S100A9, CXCR2, FPR3, ITGB2, DEFB4A, MMP28, TGFB1, CCL26, VCAM1, AGTR1, TYMP, RAC2, CH25H, FCER1G, ADAM8, FOSL1, LYN, CCL19, EPHA2, CCL18, CCL17, CYP7B1, CCR7, CORO1A, CCL13, CCL14, CCR5, F3, CXCL16, VEGFA, HBEGF, XCL1, PLAU	376	552	16650	3.12861	5.01027e-06	8.0811e-08	1.82332e-06
GOTERM_BP_FAT	GO:0042330~taxis	39	9.67742	9.98277e-10	CXCL1, GPR183, CDK5R1, CCL2, S100A8, S100A7, S100A9, CXCR2, FPR3, ITGB2, DEFB4A, MMP28, TGFB1, CCL26, VCAM1, AGTR1, TYMP, RAC2, CH25H, FCER1G, ADAM8, FOSL1, LYN, CCL19, EPHA2, CCL18, CCL17, CYP7B1, CCR7, CORO1A, CCL13, CCL14, CCR5, F3, CXCL16, VEGFA, HBEGF, XCL1, PLAU	376	553	16650	3.12296	5.24793e-06	8.33007e-08	1.9098e-06
GOTERM_BP_FAT	GO:0098609~cell-cell adhesion	61	15.1365	1.22215e-09	CLDN8, MPZL2, S100A8, S100A9, PNP, TGFB1, CD47, NOD2, IL4R, LRRC59, ADAM8, CD3D, LYN, RELB, PCDH7, TRBC1, HLA-DQA2, HLA-DQA1, THY1, CD83, CCR7, CD86, RARS, PRDM1, LCP1, PSMB10, GPR183, CDK5R1, CCL2, PCDH20, ITGB2, ANLN, ZBTB16, CDH3, VCAM1, RAC2, RASGRP1, CD2, BCL3, FCER1G, TSTA3, CD24, HBB, PTPRC, FSCN1, CD1C, CCL19, ADIPOQ, EPHA2, MICALL1, CORO1A, CCNB2, DSG3, PKP3, CD274, DSC2, CLEC7A, XCL1, S…	376	1164	16650	2.32062	6.42484e-06	1.00388e-07	2.3381e-06
GOTERM_BP_FAT	GO:0010033~response to organic substance	111	27.5434	1.30504e-09	GNA15, S100A8, S100A7, SYNCRIP, POSTN, MMP2, TGFB1, AQP3, AGTR1, F12, SOCS3, RELB, PIM3, HLA-DQA2, HLA-DQA1, JUNB, CCR7, CCR5, F3, VSNL1, VEGFA, PRDM1, COL1A1, TNFRSF6B, CDK5R1, CCL2, PANX1, SERPINA12, TNFRSF12A, ITGB2, TIMP3, CMPK2, CNR1, P2RY1, FCER1G, MKI67, EPHA2, CYP7B1, CORO1A, IFI27, LAMP3, PARP9, CXCL16, CD274, FABP4, AREG, CLEC7A, XCL1, IFI6, IER2, KYNU, IL27RA, LDLR, CXCR2, NOD2, IL4R, …	376	2822	16650	1.74178	6.86058e-06	1.05548e-07	2.49667e-06
GOTERM_BP_FAT	GO:0009617~response to bacterium	38	9.42928	2.22558e-09	CXCL1, TNFRSF6B, SBNO2, CCL2, S100A8, IL27RA, S100A7, S100A9, DEFB4A, TGFB1, CMPK2, TRIB1, VCAM1, CD47, NOD2, CYP27B1, CNR1, BCL3, LTF, ZC3H12A, CSF2RB, FCER1G, CD24, TNIP2, LYN, LYZ, C10ORF99, UGT1A1, JUNB, EPHA2, CCR7, CD86, CCR5, CXCL16, PLSCR3, PRDM1, SELE, MGST1	376	544	16650	3.09322	1.16998e-05	1.77271e-07	4.25775e-06
GOTERM_BP_FAT	GO:0045087~innate immune response	49	12.1588	2.32355e-09	PSMB10, KYNU, CCL2, S100A8, S100A7, S100A9, SYNCRIP, ITGB2, DEFB4A, TRIM15, MMP2, CLEC10A, TGFB1, CCL26, APOBEC3B, VCAM1, NOD2, CYP27B1, RASGRP1, CLEC4A, FCER1G, LTF, ADAM8, TNIP2, F12, LYN, CFB, SOCS3, RELB, CCL19, HLA-DQA2, HLA-DQA1, CCL18, CCL17, CCL13, CORO1A, CD86, IFI27, CCL14, PARP9, KRT16, IRF7, CXCL16, UBD, SERPINB4, CLEC7A, PRDM1, XCL1, IFI6	376	836	16650	2.59547	1.22148e-05	1.82312e-07	4.44518e-06
GOTERM_BP_FAT	GO:0097529~myeloid leukocyte migration	20	4.96278	3.22684e-09	CXCL1, CCL2, S100A8, S100A7, S100A9, CCL19, CXCR2, ITGB2, MMP28, CCL18, CCL26, CCL17, CCL13, CCR7, CCL14, RAC2, VEGFA, FCER1G, XCL1, ADAM8	376	159	16650	5.57005	1.69633e-05	2.49463e-07	6.17326e-06
GOTERM_BP_FAT	GO:0008283~cell proliferation	82	20.3474	3.23781e-09	PRC1, E2F7, TTK, CXCR2, PNP, MMP2, TGFB1, FAM83D, CD47, NOD2, FAM83B, FAM83A, APOD, HPSE, LTF, FOSL1, ASPM, KIF14, CDK1, CDC6, LYN, KIF15, TNMD, MXD1, JUNB, MMP12, UHRF1, CD86, KRT16, F3, TXN, VEGFA, BUB1B, ADAMTS1, PRDM1, SERPINB3, MELK, PSMB10, CXCL1, GPR183, CDK5R1, KRT6A, CCL2, TNC, CHEK1, ZBTB16, CDH3, TRIB1, CCL26, VCAM1, TYMS, CYP27B1, RAC2, TGM1, BUB1, CD24, FGFBP1, PTPRC, MKI67, CRIP2, T…	376	1861	16650	1.95116	1.7021e-05	2.46683e-07	6.19424e-06
GOTERM_BP_FAT	GO:0008284~positive regulation of cell proliferation	49	12.1588	3.81867e-09	GPR183, KRT6A, CCL2, PRC1, TNC, TTK, CXCR2, CDH3, PNP, MMP2, TGFB1, CCL26, VCAM1, CD47, NOD2, RAC2, HPSE, TGM1, LTF, CD24, FOSL1, FGFBP1, ASPM, KIF14, CDK1, CDC6, PTPRC, LYN, CRIP2, TBX5, CCL19, CDC20, BIRC5, MMP12, CDC25B, CCNB1, CYP7B1, CD86, CORO1A, CCL14, F3, CD274, VEGFA, HBEGF, AREG, SERPINB3, XCL1, SASH3, C9ORF69	376	849	16650	2.55573	2.00745e-05	2.86782e-07	7.30549e-06
GOTERM_BP_FAT	GO:0022407~regulation of cell-cell adhesion	31	7.69231	3.86904e-09	CCL2, ZBTB16, PNP, TGFB1, VCAM1, CD47, NOD2, RAC2, RASGRP1, IL4R, CD2, CD24, ADAM8, PTPRC, LYN, CD3D, CCL19, TRBC1, ADIPOQ, HLA-DQA2, HLA-DQA1, THY1, CD83, CD86, CCR7, CORO1A, CD274, PRDM1, XCL1, SASH3, SLC46A2	376	386	16650	3.55632	2.03393e-05	2.86472e-07	7.40185e-06
GOTERM_BP_FAT	GO:0000280~nuclear division	39	9.67742	4.25611e-09	KIF23, PRC1, TTK, ANLN, AURKA, CHEK1, CEP55, PTTG1, TGFB1, FAM83D, SPC25, SAC3D1, NCAPG, BUB1, TOP2A, ASPM, TRIP13, KIF14, CDK1, CENPN, CDC6, MKI67, DLGAP5, KIF15, NUF2, NDC80, CENPE, CDC20, BIRC5, PBK, UBE2C, CDC25B, CCNB1, PPP1R9B, CCNB2, ZWINT, CKS2, BUB1B, UBE2S	376	583	16650	2.96226	2.23741e-05	3.10755e-07	8.14235e-06
GOTERM_BP_FAT	GO:0051707~response to other organism	48	11.9107	5.17283e-09	TNFRSF6B, CXCL1, SBNO2, CCL2, S100A8, IL27RA, S100A7, S100A9, DEFB4A, TRIM15, TGFB1, CMPK2, TRIB1, APOBEC3B, VCAM1, CD47, NOD2, CYP27B1, CNR1, IL4R, BCL3, LTF, ZC3H12A, CSF2RB, FCER1G, CD24, TNIP2, FOSL1, PTPRC, LYN, LYZ, CCL19, C10ORF99, COTL1, UGT1A1, JUNB, EPHA2, CCR7, CD86, CCR5, CXCL16, IRF7, PLSCR3, CLEC7A, PRDM1, XCL1, SELE, MGST1	376	829	16650	2.56397	2.71932e-05	3.72514e-07	9.89613e-06
GOTERM_BP_FAT	GO:0043207~response to external biotic stimulus	48	11.9107	5.17283e-09	TNFRSF6B, CXCL1, SBNO2, CCL2, S100A8, IL27RA, S100A7, S100A9, DEFB4A, TRIM15, TGFB1, CMPK2, TRIB1, APOBEC3B, VCAM1, CD47, NOD2, CYP27B1, CNR1, IL4R, BCL3, LTF, ZC3H12A, CSF2RB, FCER1G, CD24, TNIP2, FOSL1, PTPRC, LYN, LYZ, CCL19, C10ORF99, COTL1, UGT1A1, JUNB, EPHA2, CCR7, CD86, CCR5, CXCL16, IRF7, PLSCR3, CLEC7A, PRDM1, XCL1, SELE, MGST1	376	829	16650	2.56397	2.71932e-05	3.72514e-07	9.89613e-06
GOTERM_BP_FAT	GO:0032496~response to lipopolysaccharide	27	6.69975	5.3462e-09	CXCL1, TNFRSF6B, SBNO2, CCL2, S100A8, S100A7, TGFB1, CMPK2, TRIB1, VCAM1, CYP27B1, CNR1, CSF2RB, ZC3H12A, LTF, TNIP2, LYN, UGT1A1, JUNB, CD86, CCR7, CCR5, CXCL16, PLSCR3, PRDM1, SELE, MGST1	376	302	16650	3.95898	2.81046e-05	3.79797e-07	1.02278e-05
GOTERM_BP_FAT	GO:0030155~regulation of cell adhesion	41	10.1737	6.20831e-09	CCL2, CYTIP, TNC, POSTN, ZBTB16, PNP, TGFB1, VCAM1, CD47, NOD2, RAC2, APOD, RASGRP1, IL4R, CD2, CD24, ADAM8, KIF14, PTPRC, CD3D, LYN, EGFL6, CCL19, TRBC1, HLA-DQA2, ADIPOQ, HLA-DQA1, EPHA2, THY1, CD83, CCR7, CD86, CORO1A, CD274, VEGFA, COL1A1, PRDM1, XCL1, PLAU, SASH3, SLC46A2	376	643	16650	2.82357	3.26365e-05	4.35161e-07	1.18771e-05
GOTERM_BP_FAT	GO:0009607~response to biotic stimulus	49	12.1588	9.29678e-09	S100A8, IL27RA, S100A7, S100A9, TGFB1, APOBEC3B, CD47, NOD2, IL4R, CSF2RB, LTF, TNIP2, FOSL1, LYN, LYZ, C10ORF99, UGT1A1, JUNB, CD86, CCR7, CCR5, PRDM1, CXCL1, TNFRSF6B, SBNO2, CCL2, TRIM15, DEFB4A, TRIB1, CMPK2, VCAM1, CYP27B1, CNR1, FCER1G, ZC3H12A, BCL3, CD24, PTPRC, CCL19, COTL1, EPHA2, CCL18, IRF7, CXCL16, PLSCR3, CLEC7A, XCL1, SELE, MGST1	376	873	16650	2.48547	4.8872e-05	6.43068e-07	1.77857e-05
GOTERM_BP_FAT	GO:0052696~flavonoid glucuronidation	9	2.23325	1.49159e-08	UGT1A7, UGT1A10, UGT1A6, UGT1A9, UGT1A8, UGT1A3, UGT1A5, UGT1A4, UGT1A1	376	22	16650	18.1153	7.84096e-05	1.01835e-06	2.85355e-05
GOTERM_BP_FAT	GO:0048584~positive regulation of response to stimulus	85	21.0918	1.62353e-08	IL27RA, LDLR, S100A8, S100A7, S100A9, TTK, CXCR2, MMP2, TGFB1, CD47, AGTR1, NOD2, HPSE, IL4R, SH3BGR, CLEC4A, LTF, H2AFX, DEPDC1B, ADAM8, TNIP2, ASPM, CDK1, F12, LYN, CD3D, SOCS3, RELB, TRBC1, HLA-DQA2, ECT2, HLA-DQA1, THY1, ARPC1B, CD86, ADRB2, CCR7, F3, VSNL1, TXN, VEGFA, UBD, CTSC, COL1A1, TNFRSF6B, PSMB10, CXCL1, GPR183, CCL2, TNFRSF12A, SERPINA12, TRIM16, ITGB2, AFAP1L2, FPR3, GPR68, TRIM15,…	376	2030	16650	1.85417	8.53455e-05	1.09422e-06	3.10598e-05
GOTERM_BP_FAT	GO:1903047~mitotic cell cycle process	49	12.1588	1.68982e-08	KIF23, PRC1, E2F7, TTK, AURKA, PTTG1, TGFB1, CDT1, FAM83D, TOP2A, ASPM, RTEL1, KIF14, CDC6, CDK1, KIF15, PBK, UBE2C, ZWINT, RRM2, BUB1B, UBE2S, MELK, PSMB10, ANLN, CHEK1, CEP55, HMMR, SPC25, TYMS, POLE2, NCAPG, SAC3D1, BUB1, CENPN, GINS2, DLGAP5, NUF2, NDC80, BIRC5, CDC20, CENPE, CDKN3, CDC25B, CCNB1, PPP1R9B, CCNB2, CKS2, KIF20A	376	890	16650	2.43799	8.88297e-05	1.12448e-06	3.23279e-05
GOTERM_BP_FAT	GO:0050790~regulation of catalytic activity	94	23.3251	2.26938e-08	GNA15, NRTN, S100A8, S100A9, GABBR1, PTTG1, TGFB1, AGTR1, NOD2, CSF2RB, LTF, DEPDC1B, ADAM8, KIF14, CDK1, CDC6, LYN, SOCS3, UBE2C, UGT1A1, ECT2, THY1, UGT1A10, UHRF1, CCR7, ADRB2, CST7, F3, TXN, VEGFA, BUB1B, SERPINB1, SERPINB4, SERPINB3, UBE2S, CXCL1, PSMB10, CDK5R1, CCL2, SERPINA12, APOC1, AFAP1L2, CDH3, TIMP3, PCOLCE, TRIB1, CCL26, UGT1A7, UGT1A6, PPP1R3C, UGT1A9, CYP27B1, UGT1A8, UGT1A3, RAC2…	376	2357	16650	1.76602	0.000119294	1.49126e-06	4.34154e-05
GOTERM_BP_FAT	GO:0034341~response to interferon-gamma	19	4.71464	2.41991e-08	KYNU, CCL2, SOCS3, SYNCRIP, CCL19, HLA-DQA2, HLA-DQA1, CCL18, CCL26, CCL17, VCAM1, CCL13, CD86, CYP27B1, CCL14, CXCL16, IRF7, UBD, XCL1	376	161	16650	5.22582	0.000127207	1.57055e-06	4.62953e-05
GOTERM_BP_FAT	GO:0048285~organelle fission	39	9.67742	2.46684e-08	KIF23, PRC1, TTK, ANLN, AURKA, CHEK1, CEP55, PTTG1, TGFB1, FAM83D, SPC25, SAC3D1, NCAPG, BUB1, TOP2A, ASPM, TRIP13, KIF14, CDK1, CENPN, CDC6, MKI67, DLGAP5, KIF15, NUF2, NDC80, CENPE, CDC20, BIRC5, PBK, UBE2C, CDC25B, CCNB1, PPP1R9B, CCNB2, ZWINT, CKS2, BUB1B, UBE2S	376	622	16650	2.77652	0.000129674	1.58149e-06	4.71932e-05
GOTERM_BP_FAT	GO:0071345~cellular response to cytokine stimulus	42	10.4218	2.76706e-08	PSMB10, CXCL1, TNFRSF6B, SBNO2, CCL2, IL27RA, TNFRSF12A, SYNCRIP, CXCR2, POSTN, CCL26, VCAM1, IL4R, CSF2RB, ZC3H12A, IL2RG, TNIP2, LTB, SELPLG, IL13RA2, PTPRC, SOCS3, CCL19, HLA-DQA2, ADIPOQ, HLA-DQA1, CCL18, CISH, CCL17, IFI27, CCL13, CD86, CCR7, CORO1A, CCL14, CCR5, F3, IRF7, FABP4, COL1A1, XCL1, IFI6	376	706	16650	2.63433	0.000145454	1.75258e-06	5.29365e-05
GOTERM_BP_FAT	GO:0052695~cellular glucuronidation	9	2.23325	3.29785e-08	UGT1A7, UGT1A10, UGT1A6, UGT1A9, UGT1A8, UGT1A3, UGT1A5, UGT1A4, UGT1A1	376	24	16650	16.6057	0.000173353	2.0639e-06	6.30912e-05
GOTERM_BP_FAT	GO:0001816~cytokine production	39	9.67742	3.6049e-08	CCL2, S100A8, IL27RA, PANX1, S100A9, AFAP1L2, POSTN, TRIM16, TRIM15, CDH3, PNP, TGFB1, NOD2, APOD, HPSE, RASGRP1, IL4R, CD2, BCL3, LTF, FCER1G, ZC3H12A, CD24, ADAM8, LTB, SRGN, LYN, RELB, CCL19, ADIPOQ, EPHA2, CD83, CCR7, CD86, IRF7, CD274, FABP4, XCL1, SASH3	376	631	16650	2.73692	0.000189492	2.22952e-06	6.89654e-05
GOTERM_BP_FAT	GO:0019216~regulation of lipid metabolic process	25	6.20347	3.68173e-08	LYN, LDLR, SERPINA12, PDK4, APOC1, CCL19, ACADL, UGT1A1, ADIPOQ, TGFB1, UGT1A7, AGTR1, UGT1A10, UGT1A6, UGT1A9, NOD2, CCR7, ADRB2, CYP27B1, UGT1A8, UGT1A3, APOD, CNR1, UGT1A4, THRSP	376	287	16650	3.85731	0.00019353	2.25056e-06	7.04352e-05
GOTERM_BP_FAT	GO:0018149~peptide cross-linking	12	2.97767	3.92429e-08	LOR, C1ORF68, SPRR1A, SPRR1B, SPRR2B, TGM1, LCE3D, SPRR3, LCE2B, LCE1B, IVL, PRR9	376	56	16650	9.48898	0.000206279	2.37126e-06	7.50755e-05
GOTERM_BP_FAT	GO:0045833~negative regulation of lipid metabolic process	14	3.47395	3.97028e-08	SERPINA12, APOC1, ACADL, UGT1A1, UGT1A7, UGT1A6, UGT1A10, UGT1A9, UGT1A8, CYP27B1, UGT1A3, APOD, CNR1, UGT1A4	376	83	16650	7.46924	0.000208696	2.37179e-06	7.59555e-05
GOTERM_BP_FAT	GO:0000278~mitotic cell cycle	50	12.4069	8.69753e-08	KIF23, PRC1, E2F7, TTK, AURKA, PTTG1, TGFB1, CDT1, FAM83D, TOP2A, ASPM, RTEL1, KIF14, CDC6, CDK1, KIF15, PBK, UBE2C, ZWINT, RRM2, BUB1B, UBE2S, MELK, PSMB10, ANLN, CHEK1, CEP55, HMMR, SPC25, TYMS, POLE2, NCAPG, SAC3D1, BUB1, CENPN, GINS2, MKI67, DLGAP5, NUF2, NDC80, BIRC5, CDC20, CENPE, CDKN3, CDC25B, CCNB1, PPP1R9B, CCNB2, CKS2, KIF20A	376	968	16650	2.28729	0.000457125	5.13739e-06	0.000166392
GOTERM_BP_FAT	GO:0051301~cell division	36	8.933	9.90587e-08	KIF23, PRC1, E2F7, ANLN, AURKA, CEP55, ZBTB16, PTTG1, TGFB1, FAM83D, SPC25, SAC3D1, NCAPG, BUB1, TOP2A, ASPM, KIF14, CDK1, CDC6, NUF2, C10ORF99, NDC80, CENPE, BIRC5, CDC20, UBE2C, ECT2, CDC25B, CCNB1, CCNB2, ZWINT, VEGFA, CKS2, BUB1B, UBE2S, KIF20A	376	575	16650	2.77243	0.000520616	5.78611e-06	0.000189509
GOTERM_BP_FAT	GO:0042127~regulation of cell proliferation	68	16.8734	1.38452e-07	PRC1, E2F7, TTK, CXCR2, PNP, MMP2, TGFB1, CD47, AGTR1, NOD2, APOD, HPSE, IL4R, LTF, FOSL1, ASPM, KIF14, CDK1, CDC6, LYN, TNMD, JUNB, MMP12, CD86, F3, VEGFA, ADAMTS1, SERPINB3, PRDM1, TNFRSF6B, CXCL1, GPR183, KRT6A, CCL2, TNC, CHEK1, ZBTB16, CDH3, CCL26, TRIB1, VCAM1, CYP27B1, RAC2, TGM1, CD24, FGFBP1, PTPRC, CRIP2, TBX5, CCL19, CDC20, BIRC5, CDKN3, ADIPOQ, CDC25B, CCNB1, PPP1R9B, CYP7B1, CORO1A, …	376	1552	16650	1.94019	0.000727576	7.99822e-06	0.000264872
GOTERM_BP_FAT	GO:0098813~nuclear chromosome segregation	24	5.95533	1.54413e-07	KIF14, KIF23, CDC6, CENPN, PRC1, DLGAP5, NUF2, TTK, BIRC5, NDC80, CDC20, CENPE, PTTG1, CEP55, UBE2C, FAM83D, CCNB1, SPC25, NCAPG, ZWINT, BUB1, BUB1B, TOP2A, TRIP13	376	287	16650	3.70302	0.000811421	8.82333e-06	0.000295407
GOTERM_BP_FAT	GO:0019585~glucuronate metabolic process	9	2.23325	1.74386e-07	UGT1A7, UGT1A10, UGT1A6, UGT1A9, UGT1A8, UGT1A3, UGT1A5, UGT1A4, UGT1A1	376	29	16650	13.7427	0.000916325	9.85742e-06	0.000333616
GOTERM_BP_FAT	GO:0006063~uronic acid metabolic process	9	2.23325	1.74386e-07	UGT1A7, UGT1A10, UGT1A6, UGT1A9, UGT1A8, UGT1A3, UGT1A5, UGT1A4, UGT1A1	376	29	16650	13.7427	0.000916325	9.85742e-06	0.000333616
GOTERM_BP_FAT	GO:0000819~sister chromatid segregation	21	5.21092	1.78709e-07	KIF14, KIF23, CDC6, CENPN, PRC1, DLGAP5, NUF2, TTK, BIRC5, NDC80, CDC20, CENPE, CEP55, UBE2C, CCNB1, SPC25, NCAPG, ZWINT, BUB1, BUB1B, TOP2A	376	224	16650	4.15143	0.00093903	9.99432e-06	0.000341887
GOTERM_BP_FAT	GO:1901700~response to oxygen-containing compound	65	16.129	1.88384e-07	GNA15, LDLR, S100A8, S100A7, POSTN, MMP2, AQP3, TGFB1, AGTR1, NOD2, APOD, LTF, CSF2RB, TNIP2, FOSL1, CDK1, CDC6, LYN, SOCS3, PIM3, UGT1A1, ECT2, JUNB, CCR7, CD86, CCR5, VSNL1, TXN, COL1A1, CA2, PRDM1, TNFRSF6B, CXCL1, CDK5R1, SBNO2, CCL2, PANX1, SERPINA12, TNC, TRIM16, GPR68, CMPK2, TRIB1, VCAM1, TYMS, CYP27B1, CNR1, ZC3H12A, HBB, PTPRE, PDK4, CCL19, ADIPOQ, CISH, GJB2, CCNB1, PPP1R9B, IFI27, DKK…	376	1466	16650	1.96339	0.000989842	1.04245e-05	0.000360396
GOTERM_BP_FAT	GO:0045785~positive regulation of cell adhesion	28	6.94789	1.96692e-07	CCL2, ZBTB16, PNP, TGFB1, VCAM1, CD47, NOD2, RASGRP1, IL4R, CD24, ADAM8, PTPRC, LYN, CD3D, EGFL6, CCL19, TRBC1, HLA-DQA2, HLA-DQA1, THY1, CD83, CD86, CCR7, CORO1A, CD274, VEGFA, XCL1, SASH3	376	385	16650	3.2205	0.00103347	1.07709e-05	0.00037629
GOTERM_BP_FAT	GO:0002274~myeloid leukocyte activation	17	4.21836	2.12359e-07	SBNO2, LYN, RELB, CXCR2, TGFB1, CD86, RAC2, RASGRP1, IL4R, CNR1, CD2, ZC3H12A, FCER1G, UBD, TNIP2, PLA2G3, IL13RA2	376	147	16650	5.12104	0.00111575	1.15089e-05	0.000406263
GOTERM_BP_FAT	GO:0060429~epithelium development	52	12.9032	2.23575e-07	LOR, S100A7, E2F7, LCE3D, CXCR2, AQP3, TGFB1, HPSE, TCHH, CDK1, SOCS3, TNMD, MMP12, KRT17, KRT16, VEGFA, ST14, SPRR3, CA2, PRDM1, LCP1, PSMB10, FRAS1, KRT6A, TNC, TRIM16, LCE1B, CDH3, TYMS, KRT25, KRT27, CYP27B1, ALDH1A3, SPRR2B, TGM1, CD24, IVL, PRR9, TBX5, LCE2B, ADIPOQ, EPHA2, C1ORF68, CYP7B1, RGS20, DKK1, SPRR1A, FREM2, SPRR1B, CNFN, HBEGF, AREG	376	1060	16650	2.17232	0.00117464	1.19931e-05	0.00042772
GOTERM_BP_FAT	GO:0045912~negative regulation of carbohydrate metabolic process	11	2.72953	2.45254e-07	UGT1A7, UGT1A10, UGT1A6, UGT1A9, UGT1A8, UGT1A3, SERPINA12, UGT1A4, UGT1A1, ADIPOQ, TGFB1	376	53	16650	9.19059	0.00128847	1.30232e-05	0.000469195
GOTERM_BP_FAT	GO:0044770~cell cycle phase transition	34	8.43672	2.885e-07	PSMB10, E2F7, TTK, ANLN, CHEK1, AURKA, TGFB1, HMMR, CDT1, FAM83D, TYMS, POLE2, BUB1, KIF14, CDK1, CDC6, PTPRC, DLGAP5, C10ORF99, NDC80, CENPE, CDC20, BIRC5, UBE2C, CDKN3, CDC25B, CCNB1, PPP1R9B, CCNB2, RRM2, CKS2, BUB1B, UBE2S, MELK	376	547	16650	2.75244	0.00151549	1.51663e-05	0.000551928
GOTERM_BP_FAT	GO:0009812~flavonoid metabolic process	9	2.23325	3.08123e-07	UGT1A7, UGT1A10, UGT1A6, UGT1A9, UGT1A8, UGT1A3, UGT1A5, UGT1A4, UGT1A1	376	31	16650	12.856	0.00161849	1.60375e-05	0.000589468
GOTERM_BP_FAT	GO:0033993~response to lipid	45	11.1663	3.14548e-07	TNFRSF6B, CXCL1, SBNO2, CCL2, S100A8, LDLR, S100A7, TNC, TRIM16, POSTN, AQP3, TGFB1, CMPK2, TRIB1, VCAM1, TYMS, CYP27B1, CNR1, LTF, ZC3H12A, CSF2RB, TNIP2, FOSL1, LYN, PDK4, UGT1A1, ADIPOQ, JUNB, GJB2, CCNB1, PPP1R9B, CYP7B1, IFI27, CCR7, CD86, DKK1, CCR5, CXCL16, PLSCR3, COL1A1, AREG, CA2, PRDM1, SELE, MGST1	376	860	16650	2.31708	0.00165221	1.62114e-05	0.00060176
GOTERM_BP_FAT	GO:0001817~regulation of cytokine production	35	8.68486	3.27187e-07	CCL2, IL27RA, PANX1, AFAP1L2, POSTN, TRIM16, TRIM15, CDH3, TGFB1, NOD2, APOD, HPSE, RASGRP1, IL4R, CD2, BCL3, LTF, FCER1G, ZC3H12A, CD24, ADAM8, LTB, SRGN, LYN, RELB, CCL19, ADIPOQ, EPHA2, CD83, CCR7, CD86, IRF7, CD274, XCL1, SASH3	376	577	16650	2.68608	0.00171855	1.66991e-05	0.00062594
GOTERM_BP_FAT	GO:0065009~regulation of molecular function	104	25.8065	3.55622e-07	GNA15, NRTN, S100A8, S100A9, AURKA, PTTG1, TGFB1, AGTR1, DEPDC1B, ADAM8, SOCS3, THY1, UGT1A10, UHRF1, CCR7, CST7, F3, VEGFA, NETO2, CDK5R1, CCL2, SERPINA12, APOC1, ITGB2, AFAP1L2, TIMP3, PPP1R3C, RAC2, CNR1, P2RY1, ANGPTL4, CDC20, EPHA2, CBLC, IFI27, RGS1, LAMP3, PI3, FABP4, XCL1, IFI6, PLAU, GABBR1, NOD2, LTF, CSF2RB, FOSL1, KIF14, CDK1, CDC6, LYN, UBE2C, UGT1A1, ECT2, ADRB2, TXN, BUB1B, SERPINB…	376	2863	16650	1.60856	0.00186776	1.79759e-05	0.000680338
GOTERM_BP_FAT	GO:0048534~hematopoietic or lymphoid organ development	42	10.4218	3.82715e-07	GPR183, SBNO2, ANLN, GPR68, ZBTB16, PNP, TGFB1, TRIB1, VCAM1, LY6D, RASGRP1, IL4R, CD2, BCL3, LTF, FCER1G, ADAM8, TOP2A, LTB, PTPRC, CD3D, LYN, CRIP2, RELB, CCL19, ADIPOQ, JUNB, EPHA2, CD83, CCR7, CD86, CCNB2, IRF7, VEGFA, UBD, CA2, PRDM1, MERTK, SASH3, MELK, SNX10, SLC46A2	376	778	16650	2.39054	0.00200991	1.91611e-05	0.00073217
GOTERM_BP_FAT	GO:0019217~regulation of fatty acid metabolic process	13	3.22581	4.28356e-07	PDK4, APOC1, ACADL, ADIPOQ, UGT1A1, UGT1A7, UGT1A6, UGT1A10, UGT1A9, UGT1A8, UGT1A3, CNR1, UGT1A4	376	85	16650	6.77253	0.00224934	2.12438e-05	0.000819485
GOTERM_BP_FAT	GO:0002573~myeloid leukocyte differentiation	19	4.71464	4.53817e-07	GPR183, SBNO2, LYN, RELB, CCL19, GPR68, ADIPOQ, JUNB, EPHA2, TGFB1, TRIB1, CD86, CCR7, IRF7, VEGFA, LTF, UBD, CA2, SNX10	376	195	16650	4.31465	0.00238287	2.22962e-05	0.000868194
GOTERM_BP_FAT	GO:0002520~immune system development	43	10.67	5.99627e-07	GPR183, SBNO2, IL27RA, ANLN, GPR68, ZBTB16, PNP, TGFB1, TRIB1, VCAM1, LY6D, RASGRP1, IL4R, CD2, BCL3, LTF, FCER1G, ADAM8, TOP2A, LTB, PTPRC, CD3D, LYN, CRIP2, RELB, CCL19, ADIPOQ, JUNB, EPHA2, CD83, CCR7, CD86, CCNB2, IRF7, VEGFA, UBD, CA2, PRDM1, MERTK, SASH3, MELK, SNX10, SLC46A2	376	821	16650	2.31927	0.00314728	2.9187e-05	0.00114714
GOTERM_BP_FAT	GO:0007059~chromosome segregation	25	6.20347	6.13393e-07	KIF14, KIF23, CDC6, CENPN, PRC1, DLGAP5, NUF2, TTK, BIRC5, NDC80, CDC20, CENPE, PTTG1, CEP55, UBE2C, ECT2, FAM83D, CCNB1, SPC25, NCAPG, ZWINT, BUB1, BUB1B, TOP2A, TRIP13	376	334	16650	3.31451	0.00321941	2.95831e-05	0.00117347
GOTERM_BP_FAT	GO:0007088~regulation of mitotic nuclear division	16	3.97022	6.25512e-07	CDC6, MKI67, DLGAP5, TTK, NDC80, BIRC5, CHEK1, ANLN, CENPE, AURKA, UBE2C, TGFB1, CCNB1, PPP1R9B, BUB1, BUB1B	376	140	16650	5.06079	0.00328292	2.98933e-05	0.00119666
GOTERM_BP_FAT	GO:0030097~hemopoiesis	40	9.92556	7.27789e-07	GPR183, SBNO2, ANLN, GPR68, ZBTB16, PNP, TGFB1, TRIB1, VCAM1, LY6D, RASGRP1, IL4R, CD2, BCL3, LTF, FCER1G, ADAM8, TOP2A, PTPRC, CD3D, LYN, CRIP2, RELB, CCL19, ADIPOQ, JUNB, EPHA2, CD83, CCR7, CD86, IRF7, VEGFA, UBD, CA2, PRDM1, MERTK, SASH3, MELK, SNX10, SLC46A2	376	739	16650	2.39686	0.00381868	3.44678e-05	0.00139232
GOTERM_BP_FAT	GO:0002683~negative regulation of immune system process	27	6.69975	7.88032e-07	CCL2, IL27RA, CXCR2, MMP28, ZBTB16, GPR68, TGFB1, TRIB1, TSC22D3, APOD, IL4R, CNR1, FCER1G, ZC3H12A, LTF, IL13RA2, PTPRC, LYN, SAMSN1, ADIPOQ, THY1, CD86, CD274, SERPINB4, PRDM1, MERTK, XCL1	376	388	16650	3.08147	0.00413411	3.69876e-05	0.00150757
GOTERM_BP_FAT	GO:0051240~positive regulation of multicellular organismal process	62	15.3846	8.54615e-07	IL27RA, S100A9, AURKA, CXCR2, POSTN, PNP, TGFB1, NOD2, HPSE, IL4R, LTF, ADAM8, LTB, ASPM, CDK1, F12, LYN, DUOXA1, ECT2, CD83, CCR7, ADRB2, CD86, KRT17, F3, VEGFA, SERPINB3, COL1A1, CA2, PRDM1, CCL2, PANX1, TNFRSF12A, AFAP1L2, ITGB2, TRIM16, GPR68, ZBTB16, TRIM15, TRIB1, CYP27B1, CNR1, RASGRP1, P2RY2, P2RY1, CD2, BCL3, ZC3H12A, FCER1G, CD24, ANGPTL4, TBX5, CCL19, CDC20, ADIPOQ, CCNB1, DKK1, IRF7, …	376	1431	16650	1.91857	0.00448264	3.97577e-05	0.00163495
GOTERM_BP_FAT	GO:0010677~negative regulation of cellular carbohydrate metabolic process	10	2.48139	8.66741e-07	UGT1A7, UGT1A10, UGT1A6, UGT1A9, UGT1A8, UGT1A3, SERPINA12, UGT1A4, UGT1A1, ADIPOQ	376	47	16650	9.42168	0.00454609	3.99681e-05	0.00165815
GOTERM_BP_FAT	GO:1903555~regulation of tumor necrosis factor superfamily cytokine production	14	3.47395	9.30355e-07	CCL2, CCL19, ADIPOQ, NOD2, CD86, RASGRP1, CD274, CD2, LTF, ZC3H12A, FCER1G, BCL3, ADAM8, SASH3	376	108	16650	5.74025	0.00487894	4.25285e-05	0.00177985
GOTERM_BP_FAT	GO:0051783~regulation of nuclear division	17	4.21836	9.46203e-07	CDC6, MKI67, DLGAP5, TTK, NDC80, BIRC5, CHEK1, AURKA, CDC20, ANLN, CENPE, UBE2C, TGFB1, CCNB1, PPP1R9B, BUB1, BUB1B	376	164	16650	4.5902	0.00496184	4.288e-05	0.00181016
GOTERM_BP_FAT	GO:0070372~regulation of ERK1 and ERK2 cascade	21	5.21092	9.71255e-07	GPR183, CCL2, LYN, S100A7, CCL19, ADIPOQ, TIMP3, TGFB1, EPHA2, CCL18, CCL26, CCL17, FAM83D, CCR7, NOD2, CCL13, CCL14, RASGRP1, P2RY1, VEGFA, XCL1	376	249	16650	3.73462	0.00509288	4.36391e-05	0.00185809
GOTERM_BP_FAT	GO:0043086~negative regulation of catalytic activity	43	10.67	1.05491e-06	PSMB10, SERPINA12, GABBR1, APOC1, PTTG1, TIMP3, TRIB1, UGT1A7, UGT1A6, UGT1A9, UGT1A8, CYP27B1, UGT1A3, CNR1, UGT1A4, LTF, SERPINB13, ANGPTL4, CDK1, PTPRC, LYN, SOCS3, CDC20, BIRC5, UBE2C, UGT1A1, ADIPOQ, CISH, THY1, CCNB1, CBLC, PPP1R9B, UGT1A10, LAMP3, CST7, PI3, VEGFA, SERPINB1, FABP4, BUB1B, SERPINB4, SERPINB3, IFI6	376	839	16650	2.26951	0.00553032	4.69961e-05	0.00201813
GOTERM_BP_FAT	GO:0019221~cytokine-mediated signaling pathway	33	8.18859	1.13535e-06	PSMB10, CXCL1, TNFRSF6B, CCL2, IL27RA, TNFRSF12A, CXCR2, CCL26, VCAM1, IL4R, CSF2RB, IL2RG, TNIP2, LTB, IL13RA2, PTPRC, SOCS3, CCL19, HLA-DQA2, ADIPOQ, HLA-DQA1, CISH, CCL18, CCL17, CCR7, CCL13, IFI27, CCL14, CCR5, F3, IRF7, XCL1, IFI6	376	554	16650	2.63773	0.00595075	5.01544e-05	0.00217201
GOTERM_BP_FAT	GO:0032268~regulation of cellular protein metabolic process	88	21.8362	1.15402e-06	S100A8, S100A7, S100A9, SYNCRIP, TTK, AURKA, PTTG1, TGFB1, FAM83D, AGTR1, NOD2, LTF, ADAM8, KIF14, CDK1, F12, CDC6, LYN, SOCS3, PBK, UBE2C, ECT2, THY1, CCR7, ADRB2, UHRF1, KRT17, CST7, F3, TXN, VEGFA, BUB1B, SERPINB1, CTSC, SERPINB4, SERPINB3, UBE2S, PSMB10, TNFRSF6B, GPR183, CDK5R1, CCL2, SERPINA12, NANOS1, CHEK1, ITGB2, AFAP1L2, VARS, TIMP3, PCOLCE, TRIB1, CCL26, TYMS, RAC2, RASGRP1, P2RY1, BCL…	376	2346	16650	1.66104	0.00604833	5.05545e-05	0.00220773
GOTERM_BP_FAT	GO:0071706~tumor necrosis factor superfamily cytokine production	14	3.47395	1.27672e-06	CCL2, CCL19, ADIPOQ, NOD2, CD86, RASGRP1, CD274, CD2, LTF, ZC3H12A, FCER1G, BCL3, ADAM8, SASH3	376	111	16650	5.58511	0.00668923	5.54671e-05	0.00244246
GOTERM_BP_FAT	GO:0050776~regulation of immune response	45	11.1663	1.53452e-06	PSMB10, IL27RA, FPR3, ITGB2, TRIM15, MMP2, TGFB1, VCAM1, NOD2, RAC2, RASGRP1, CNR1, IL4R, CLEC4A, LTF, FCER1G, CD24, TNIP2, ADAM8, IL13RA2, PTPRC, CD3D, LYN, SOCS3, CFB, RELB, CD1C, CD1B, CCL19, CD1A, TRBC1, SAMSN1, HLA-DQA2, HLA-DQA1, THY1, ARPC1B, CCR7, CD86, PARP9, IRF7, SERPINB4, COL1A1, CLEC7A, XCL1, SASH3	376	912	16650	2.18496	0.00803452	6.61206e-05	0.00293565
GOTERM_BP_FAT	GO:0002366~leukocyte activation involved in immune response	19	4.71464	1.53795e-06	GPR183, SBNO2, IL27RA, LYN, RELB, CD1C, CCL19, TGFB1, CD86, CORO1A, RAC2, RASGRP1, IL4R, BCL3, FCER1G, CLEC7A, PLA2G3, LCP1, IL13RA2	376	212	16650	3.96866	0.0080524	6.57295e-05	0.00294221
GOTERM_BP_FAT	GO:0002263~cell activation involved in immune response	19	4.71464	1.76141e-06	GPR183, SBNO2, IL27RA, LYN, RELB, CD1C, CCL19, TGFB1, CD86, CORO1A, RAC2, RASGRP1, IL4R, BCL3, FCER1G, CLEC7A, PLA2G3, LCP1, IL13RA2	376	214	16650	3.93157	0.00921702	7.46727e-05	0.0033697
GOTERM_BP_FAT	GO:0044772~mitotic cell cycle phase transition	31	7.69231	2.019e-06	PSMB10, E2F7, TTK, ANLN, CHEK1, AURKA, TGFB1, HMMR, CDT1, TYMS, POLE2, BUB1, KIF14, CDK1, CDC6, DLGAP5, NDC80, CENPE, CDC20, BIRC5, CDKN3, UBE2C, CDC25B, CCNB1, PPP1R9B, CCNB2, RRM2, CKS2, BUB1B, UBE2S, MELK	376	514	16650	2.6707	0.0105578	8.49077e-05	0.00386248
GOTERM_BP_FAT	GO:0051338~regulation of transferase activity	46	11.4144	2.17996e-06	PSMB10, CDK5R1, AFAP1L2, TGFB1, TRIB1, UGT1A7, UGT1A6, UGT1A9, NOD2, UGT1A8, UGT1A3, RAC2, RASGRP1, UGT1A4, LTF, CD24, ADAM8, KIF14, CDK1, CDC6, PTPRC, LYN, SOCS3, CCL19, CENPE, CDC20, UBE2C, CDKN3, UGT1A1, ADIPOQ, ECT2, CISH, THY1, CDC25B, CCNB1, CBLC, UGT1A10, CCR7, ADRB2, VEGFA, TXN, CKS2, FABP4, BUB1B, SERPINB3, UBE2S	376	955	16650	2.13295	0.0113946	9.09486e-05	0.00417039
GOTERM_BP_FAT	GO:0070098~chemokine-mediated signaling pathway	12	2.97767	2.18609e-06	CXCL1, CCL13, CCR7, CCL14, CCL2, CCR5, CCL19, CXCR2, XCL1, CCL18, CCL26, CCL17	376	82	16650	6.48028	0.0114265	9.04863e-05	0.00418212
GOTERM_BP_FAT	GO:0030334~regulation of cell migration	37	9.18114	2.20568e-06	CXCL1, GPR183, CCL2, S100A7, CXCR2, POSTN, MMP28, TGFB1, CCL26, TRIB1, RAC2, APOD, ZC3H12A, ADAM8, PHLDA2, KIF14, PTPRC, LYN, TBX5, CCL19, ADIPOQ, EPHA2, THY1, CCR7, CORO1A, KRT16, F3, RRAS2, CXCL16, CD274, VEGFA, HBEGF, COL1A1, SH3BGRL3, SERPINB3, XCL1, PLAU	376	685	16650	2.39187	0.0115283	9.05841e-05	0.00421961
GOTERM_BP_FAT	GO:0030098~lymphocyte differentiation	23	5.7072	2.2324e-06	PTPRC, GPR183, CD3D, RELB, CCL19, ZBTB16, PNP, TGFB1, VCAM1, CD83, CD86, CCR7, LY6D, RASGRP1, IL4R, CD2, BCL3, FCER1G, PRDM1, ADAM8, MERTK, SASH3, SLC46A2	376	310	16650	3.28543	0.0116671	9.09706e-05	0.00427072
GOTERM_BP_FAT	GO:0034612~response to tumor necrosis factor	21	5.21092	2.27607e-06	TNFRSF6B, PSMB10, CCL2, TNFRSF12A, CCL19, POSTN, ADIPOQ, CCL18, CCL26, CCL17, VCAM1, CCL13, CCL14, CXCL16, FABP4, ZC3H12A, UBD, COL1A1, XCL1, LTB, SELE	376	263	16650	3.53582	0.011894	9.20367e-05	0.00435426
GOTERM_BP_FAT	GO:0001819~positive regulation of cytokine production	26	6.45161	2.39258e-06	CCL2, IL27RA, PANX1, POSTN, TRIM16, AFAP1L2, TRIM15, TGFB1, NOD2, HPSE, IL4R, RASGRP1, CD2, FCER1G, BCL3, ADAM8, LTB, CCL19, ADIPOQ, CD83, CD86, CCR7, IRF7, CD274, XCL1, SASH3	376	386	16650	2.98272	0.0124991	9.60093e-05	0.00457715
GOTERM_BP_FAT	GO:2000106~regulation of leukocyte apoptotic process	12	2.97767	2.46991e-06	TSC22D3, NOD2, CCR7, LYN, IRF7, CD274, FCER1G, CCL19, CXCR2, ADAM8, MERTK, SLC46A2	376	83	16650	6.4022	0.0129004	9.83614e-05	0.00472508
GOTERM_BP_FAT	GO:0080134~regulation of response to stress	56	13.8958	2.85494e-06	LDLR, S100A8, S100A9, MMP2, TGFB1, CD47, AGTR1, NOD2, APOD, HPSE, CLEC4A, LTF, H2AFX, TNIP2, ADAM8, RTEL1, F12, LYN, SOCS3, DUOXA1, RELB, PBK, CCR7, CD86, F3, TXN, VEGFA, SERPINB4, SERPINB3, PSMB10, SBNO2, CCL2, TNFRSF12A, CHEK1, ITGB2, TRIM15, CCL26, ALOX5AP, CNR1, RASGRP1, FCER1G, ZC3H12A, CFB, CCL19, ADIPOQ, CCL18, CCL13, CCL14, PARP9, IRF7, HBEGF, FABP4, CLEC7A, XCL1, SELE, PLAU	376	1285	16650	1.9298	0.0148964	0.000112839	0.00546164
GOTERM_BP_FAT	GO:1902105~regulation of leukocyte differentiation	20	4.96278	2.87706e-06	LYN, CCL19, ZBTB16, GPR68, ADIPOQ, PNP, TGFB1, TRIB1, CD83, CD86, RASGRP1, IRF7, IL4R, CD2, LTF, PRDM1, CA2, ADAM8, SASH3, SLC46A2	376	244	16650	3.62967	0.0150109	0.000112865	0.00550395
GOTERM_BP_FAT	GO:0051246~regulation of protein metabolic process	91	22.5806	3.09433e-06	S100A8, S100A7, S100A9, TTK, SYNCRIP, AURKA, PTTG1, TGFB1, FAM83D, AGTR1, NOD2, LTF, ADAM8, LTB, KIF14, CDK1, F12, CDC6, LYN, SOCS3, PBK, UBE2C, ECT2, THY1, CD86, CCR7, ADRB2, UHRF1, KRT17, CST7, F3, TXN, VEGFA, BUB1B, SERPINB1, CTSC, SERPINB4, SERPINB3, UBE2S, PSMB10, TNFRSF6B, GPR183, CDK5R1, CCL2, SERPINA12, NANOS1, CHEK1, ITGB2, AFAP1L2, VARS, TIMP3, PCOLCE, TRIB1, CCL26, TYMS, RAC2, RASGRP1,…	376	2512	16650	1.60416	0.0161353	0.000120488	0.0059196
GOTERM_BP_FAT	GO:0051552~flavone metabolic process	5	1.24069	3.66542e-06	UGT1A7, UGT1A10, UGT1A9, UGT1A8, UGT1A1	376	6	16650	36.9016	0.0190847	0.000141675	0.00701209
GOTERM_BP_FAT	GO:0009813~flavonoid biosynthetic process	7	1.73697	3.72084e-06	UGT1A7, UGT1A10, UGT1A6, UGT1A3, UGT1A5, UGT1A4, UGT1A1	376	20	16650	15.4987	0.0193704	0.000142767	0.0071181
GOTERM_BP_FAT	GO:0030217~T cell differentiation	18	4.4665	3.87145e-06	PTPRC, GPR183, CD3D, RELB, CCL19, ZBTB16, PNP, TGFB1, CD83, CCR7, CD86, RASGRP1, IL4R, BCL3, FCER1G, PRDM1, ADAM8, SASH3	376	204	16650	3.90723	0.0201465	0.000147469	0.00740621
GOTERM_BP_FAT	GO:0000070~mitotic sister chromatid segregation	15	3.72208	4.00285e-06	KIF14, KIF23, CDC6, PRC1, DLGAP5, TTK, NDC80, CENPE, CEP55, UBE2C, CCNB1, NCAPG, ZWINT, BUB1, BUB1B	376	142	16650	4.67767	0.0208231	0.000151377	0.00765756
GOTERM_BP_FAT	GO:0001932~regulation of protein phosphorylation	56	13.8958	4.03528e-06	S100A7, TTK, TGFB1, FAM83D, NOD2, LTF, ADAM8, KIF14, CDK1, CDC6, LYN, SOCS3, PBK, UBE2C, ECT2, THY1, CCR7, ADRB2, TXN, VEGFA, SERPINB3, TNFRSF6B, GPR183, CDK5R1, CCL2, AFAP1L2, ITGB2, TIMP3, CCL26, TRIB1, RAC2, RASGRP1, P2RY1, ZC3H12A, CD24, PTPRC, CCL19, CENPE, SAMSN1, CDKN3, ADIPOQ, CCL18, CISH, EPHA2, CDC25B, CCL17, CCNB1, CBLC, PPP1R9B, CCL13, CCL14, DKK1, CKS2, FABP4, XCL1, BCAR3	376	1300	16650	1.90753	0.0209901	0.000151514	0.00771962
GOTERM_BP_FAT	GO:0030855~epithelial cell differentiation	32	7.94045	4.514e-06	LOR, S100A7, E2F7, LCE3D, LCE1B, TRIM16, CDH3, AQP3, TGFB1, TYMS, CYP27B1, SPRR2B, TGM1, CD24, IVL, PRR9, TCHH, CDK1, TNMD, LCE2B, ADIPOQ, EPHA2, C1ORF68, KRT17, SPRR1A, KRT16, SPRR1B, VEGFA, CNFN, ST14, SPRR3, PRDM1	376	563	16650	2.51691	0.0234508	0.000168285	0.00863538
GOTERM_BP_FAT	GO:0006468~protein phosphorylation	72	17.866	4.64921e-06	NRTN, S100A7, TTK, AURKA, TGFB1, FAM83D, NOD2, CSF2RB, LTF, ADAM8, TNIP2, KIF14, CDK1, CDC6, LYN, SOCS3, PIM3, PBK, UBE2C, ECT2, THY1, CCR7, ADRB2, CCR5, TXN, VEGFA, BUB1B, SERPINB3, MELK, TNFRSF6B, PSMB10, GPR183, CDK5R1, CCL2, CHEK1, ITGB2, AFAP1L2, TIMP3, TRIB1, CCL26, SGK223, RAC2, RASGRP1, P2RY1, BUB1, ZC3H12A, IL2RG, CD24, PTPRC, PDK4, CCL19, CENPE, BIRC5, SAMSN1, CDKN3, ADIPOQ, CCL18, CISH…	376	1852	16650	1.72154	0.0241447	0.000172105	0.00889403
GOTERM_BP_FAT	GO:0042592~homeostatic process	66	16.3772	4.77049e-06	GNA15, LDLR, S100A8, S100A9, NELL2, CXCR2, CD52, AQP3, TGFB1, AGTR1, NOD2, LTF, ADAM8, RTEL1, LYN, LYZ, PIM3, UBE2C, ACADL, PNPLA3, THY1, CCR7, ADRB2, CCR5, KRT16, VSNL1, TXN, VEGFA, SLC26A9, CA2, UBE2S, GPR183, CCL2, NANOS1, FPR3, GPR68, CDH3, TSC22D3, PRR4, CYP27B1, RAC2, POLE2, CNR1, P2RY2, P2RY1, FCER1G, CD24, SCO2, ANGPTL4, PTPRC, PDK4, CCL19, BIRC5, ADIPOQ, CCL13, CORO1A, CCL14, CCNB2, PLSC…	376	1645	16650	1.77666	0.0247666	0.000175359	0.00912602
GOTERM_BP_FAT	GO:0071310~cellular response to organic substance	81	20.0993	5.88597e-06	IL27RA, LDLR, SYNCRIP, CXCR2, POSTN, MMP2, TGFB1, AGTR1, NOD2, IL4R, LTF, CSF2RB, TNIP2, LTB, IL13RA2, CDC6, LYN, SOCS3, TNMD, PIM3, UGT1A1, HLA-DQA2, JUNB, HLA-DQA1, CCR7, CD86, CCR5, F3, VSNL1, UBE2M, VEGFA, PRDM1, COL1A1, CA2, TNFRSF6B, PSMB10, CXCL1, SBNO2, CCL2, TNFRSF12A, SERPINA12, TNC, ITGB2, GPR68, TIMP3, TRIB1, CMPK2, CCL26, VCAM1, CYP27B1, P2RY1, ZC3H12A, FCER1G, IL2RG, FGFBP1, SELPLG,…	376	2186	16650	1.64082	0.0304688	0.000214857	0.0112599
GOTERM_BP_FAT	GO:0002523~leukocyte migration involved in inflammatory response	6	1.48883	6.25816e-06	CCL2, S100A8, S100A9, ITGB2, ADAM8, SELE	376	13	16650	20.4378	0.032364	0.000226866	0.0119718
GOTERM_BP_FAT	GO:0032270~positive regulation of cellular protein metabolic process	59	14.6402	6.29299e-06	S100A8, S100A7, S100A9, TTK, AURKA, TGFB1, AGTR1, NOD2, LTF, ADAM8, KIF14, CDK1, CDC6, F12, LYN, SOCS3, UBE2C, ECT2, UHRF1, CCR7, ADRB2, KRT17, F3, TXN, VEGFA, BUB1B, CTSC, SERPINB3, UBE2S, TNFRSF6B, PSMB10, GPR183, CDK5R1, CCL2, AFAP1L2, PCOLCE, CCL26, TRIB1, RASGRP1, P2RY1, BCL3, ZC3H12A, CD24, PTPRC, CCL19, CENPE, CDC20, ADIPOQ, CCL18, CDC25B, CCL17, CCNB1, CCL13, IFI27, CCL14, CKS2, RNF19B, X…	376	1420	16650	1.83988	0.0325411	0.000226566	0.0120384
GOTERM_BP_FAT	GO:2000107~negative regulation of leukocyte apoptotic process	9	2.23325	6.39223e-06	TSC22D3, NOD2, CCR7, IRF7, FCER1G, CCL19, CXCR2, MERTK, SLC46A2	376	45	16650	8.85638	0.0330457	0.000228573	0.0122283
GOTERM_BP_FAT	GO:0051348~negative regulation of transferase activity	24	5.95533	6.64202e-06	PSMB10, PTPRC, CDK1, LYN, SOCS3, CDC20, UBE2C, UGT1A1, ADIPOQ, CISH, TRIB1, THY1, UGT1A7, CCNB1, UGT1A10, CBLC, UGT1A6, UGT1A9, UGT1A8, UGT1A3, UGT1A4, BUB1B, FABP4, SERPINB3	376	357	16650	2.97694	0.0343146	0.000235899	0.0127061
GOTERM_BP_FAT	GO:0043085~positive regulation of catalytic activity	63	15.6328	6.69792e-06	GNA15, NRTN, S100A8, S100A9, TGFB1, AGTR1, NOD2, LTF, CSF2RB, DEPDC1B, ADAM8, KIF14, CDK1, CDC6, LYN, UBE2C, ECT2, THY1, UHRF1, CCR7, ADRB2, F3, TXN, VEGFA, BUB1B, SERPINB3, UBE2S, PSMB10, CXCL1, CDK5R1, CCL2, APOC1, AFAP1L2, CDH3, PCOLCE, CCL26, CYP27B1, ALOX5AP, RASGRP1, IL2RG, CD24, ELMOD1, PTPRC, CCL19, CENPE, CDC20, ADIPOQ, CCL18, EPHA2, CCL17, CDC25B, CCNB1, CCL13, IFI27, RGS20, CCL14, RGS1…	376	1559	16650	1.78946	0.0345984	0.000236288	0.012813
GOTERM_BP_FAT	GO:0022402~cell cycle process	57	14.1439	6.98206e-06	KIF23, PRC1, E2F7, TTK, AURKA, PTTG1, TGFB1, CDT1, FAM83D, H2AFX, TOP2A, RTEL1, ASPM, KIF14, CDK1, CDC6, KIF15, C10ORF99, PBK, UBE2C, ECT2, ZWINT, RRM2, BUB1B, UBE2S, MELK, PSMB10, CDK5R1, ANLN, CHEK1, CEP55, HMMR, TYMS, SPC25, CYP27B1, POLE2, SAC3D1, NCAPG, BUB1, TRIP13, CENPN, GINS2, PTPRC, MKI67, DLGAP5, NUF2, NDC80, BIRC5, CDC20, CENPE, CDKN3, CDC25B, CCNB1, PPP1R9B, CCNB2, CKS2, KIF20A	376	1357	16650	1.86004	0.0360394	0.000244669	0.0133565
GOTERM_BP_FAT	GO:0044092~negative regulation of molecular function	49	12.1588	7.9697e-06	GABBR1, AURKA, PTTG1, LTF, CDK1, LYN, SOCS3, UBE2C, UGT1A1, THY1, UGT1A10, ADRB2, CST7, VEGFA, BUB1B, SERPINB1, SERPINB4, SERPINB3, PSMB10, SERPINA12, APOC1, TIMP3, TRIB1, UGT1A7, UGT1A6, UGT1A9, CYP27B1, UGT1A8, UGT1A3, CNR1, UGT1A4, P2RY1, ZC3H12A, SERPINB13, ANGPTL4, PTPRC, BIRC5, CDC20, ADIPOQ, CISH, CCNB1, PPP1R9B, CBLC, LAMP3, DKK1, PI3, FABP4, XCL1, IFI6	376	1100	16650	1.97256	0.0410313	0.000277424	0.0152457
GOTERM_BP_FAT	GO:1902107~positive regulation of leukocyte differentiation	14	3.47395	8.23209e-06	CCL19, ZBTB16, GPR68, PNP, TGFB1, TRIB1, CD83, CD86, RASGRP1, IL4R, CA2, PRDM1, ADAM8, SASH3	376	131	16650	4.73242	0.0423532	0.000284672	0.0157476
GOTERM_BP_FAT	GO:1901701~cellular response to oxygen-containing compound	43	10.67	8.55675e-06	CDK5R1, GNA15, SBNO2, CCL2, LDLR, SERPINA12, TNC, POSTN, GPR68, MMP2, TGFB1, TRIB1, CMPK2, AGTR1, NOD2, CYP27B1, LTF, ZC3H12A, TNIP2, CDK1, CDC6, PTPRE, LYN, SOCS3, PDK4, PIM3, UGT1A1, ADIPOQ, ECT2, CISH, CCNB1, PPP1R9B, CD86, CCR5, CXCL16, VSNL1, PLSCR3, TXN, COL1A1, CLEC7A, CA2, PRDM1, MGST1	376	912	16650	2.08785	0.0439863	0.000293963	0.0163686
GOTERM_BP_FAT	GO:0030071~regulation of mitotic metaphase/anaphase transition	9	2.23325	8.96609e-06	CCNB1, CDC6, DLGAP5, BUB1, TTK, BUB1B, CENPE, NDC80, UBE2C	376	47	16650	8.47952	0.0460413	0.000306024	0.0171516
GOTERM_BP_FAT	GO:0045580~regulation of T cell differentiation	13	3.22581	9.13955e-06	CCL19, ZBTB16, PNP, TGFB1, CD83, CD86, RASGRP1, IL4R, CD2, PRDM1, ADAM8, SASH3, SLC46A2	376	113	16650	5.09438	0.0469109	0.000309932	0.0174834
GOTERM_BP_FAT	GO:0051247~positive regulation of protein metabolic process	61	15.1365	9.67052e-06	S100A8, S100A7, S100A9, TTK, AURKA, TGFB1, AGTR1, NOD2, LTF, ADAM8, LTB, KIF14, CDK1, CDC6, F12, LYN, SOCS3, UBE2C, ECT2, UHRF1, CCR7, ADRB2, CD86, KRT17, F3, TXN, VEGFA, BUB1B, CTSC, SERPINB3, UBE2S, TNFRSF6B, PSMB10, GPR183, CDK5R1, CCL2, AFAP1L2, PCOLCE, CCL26, TRIB1, RASGRP1, P2RY1, BCL3, ZC3H12A, CD24, PTPRC, CCL19, CENPE, CDC20, ADIPOQ, CCL18, CDC25B, CCL17, CCNB1, CCL13, IFI27, CCL14, CKS2…	376	1508	16650	1.79124	0.0495675	0.000325833	0.018499
GOTERM_BP_FAT	GO:0002250~adaptive immune response	26	6.45161	1.04647e-05	GPR183, IL27RA, CLEC10A, TGFB1, IL4R, CLEC4A, BCL3, FCER1G, IL13RA2, PTPRC, LYN, RELB, CD1C, CCL19, CD1B, CD1A, SAMSN1, CD1E, CD86, LAMP3, IRF7, CTSC, PRDM1, RNF19B, XCL1, SASH3	376	420	16650	2.74126	0.0535272	0.00035034	0.0200181
GOTERM_BP_FAT	GO:0070371~ERK1 and ERK2 cascade	19	4.71464	1.04786e-05	GPR183, CCL2, LYN, S100A7, CCL19, ADIPOQ, TIMP3, CCL18, TGFB1, CCL26, CCL17, NOD2, CCL13, CCR7, CCL14, RASGRP1, P2RY1, VEGFA, XCL1	376	243	16650	3.46237	0.0535964	0.000348586	0.0200446
GOTERM_BP_FAT	GO:1902099~regulation of metaphase/anaphase transition of cell cycle	9	2.23325	1.05501e-05	CCNB1, CDC6, DLGAP5, BUB1, TTK, BUB1B, CENPE, NDC80, UBE2C	376	48	16650	8.30286	0.0539524	0.000348759	0.0201816
GOTERM_BP_FAT	GO:2000145~regulation of cell motility	37	9.18114	1.10533e-05	CXCL1, GPR183, CCL2, S100A7, CXCR2, POSTN, MMP28, TGFB1, CCL26, TRIB1, RAC2, APOD, ZC3H12A, ADAM8, PHLDA2, KIF14, PTPRC, LYN, TBX5, CCL19, ADIPOQ, EPHA2, THY1, CCR7, CORO1A, KRT16, F3, RRAS2, CXCL16, CD274, VEGFA, HBEGF, COL1A1, SH3BGRL3, SERPINB3, XCL1, PLAU	376	736	16650	2.22613	0.0564513	0.000363105	0.0211439
GOTERM_BP_FAT	GO:0030335~positive regulation of cell migration	25	6.20347	1.12334e-05	CXCL1, CCL2, S100A7, CXCR2, POSTN, TGFB1, CCL26, RAC2, ZC3H12A, ADAM8, PTPRC, LYN, CCL19, CORO1A, CCR7, CXCL16, RRAS2, F3, VEGFA, CD274, HBEGF, SERPINB3, COL1A1, XCL1, PLAU	376	395	16650	2.80265	0.0573445	0.00036673	0.0214885
GOTERM_BP_FAT	GO:0070374~positive regulation of ERK1 and ERK2 cascade	16	3.97022	1.17249e-05	GPR183, CCL2, S100A7, CCL19, CCL18, TGFB1, CCL26, CCL17, NOD2, CCL13, CCR7, CCL14, RASGRP1, VEGFA, P2RY1, XCL1	376	177	16650	4.00288	0.0597768	0.000380409	0.0224285
GOTERM_BP_FAT	GO:0010965~regulation of mitotic sister chromatid separation	9	2.23325	1.23637e-05	CCNB1, CDC6, DLGAP5, BUB1, TTK, BUB1B, CENPE, NDC80, UBE2C	376	49	16650	8.13341	0.062929	0.00039867	0.0236503
GOTERM_BP_FAT	GO:0045621~positive regulation of lymphocyte differentiation	11	2.72953	1.34981e-05	CD83, CD86, IL4R, RASGRP1, CCL19, PRDM1, ZBTB16, ADAM8, PNP, TGFB1, SASH3	376	81	16650	6.01359	0.0685011	0.000432591	0.0258201
GOTERM_BP_FAT	GO:0044784~metaphase/anaphase transition of cell cycle	9	2.23325	1.44327e-05	CCNB1, CDC6, DLGAP5, BUB1, TTK, BUB1B, CENPE, NDC80, UBE2C	376	50	16650	7.97074	0.0730661	0.000459731	0.0276075
GOTERM_BP_FAT	GO:0042325~regulation of phosphorylation	57	14.1439	1.48285e-05	S100A7, TTK, TGFB1, FAM83D, NOD2, LTF, ADAM8, KIF14, CDK1, CDC6, LYN, SOCS3, PBK, UBE2C, ECT2, THY1, CCR7, ADRB2, TXN, VEGFA, SERPINB3, TNFRSF6B, GPR183, CDK5R1, CCL2, AFAP1L2, ITGB2, TIMP3, CCL26, TRIB1, RAC2, RASGRP1, P2RY1, ZC3H12A, CD24, PTPRC, CCL19, CENPE, SAMSN1, CDKN3, ADIPOQ, CCL18, CISH, EPHA2, CDC25B, CCL17, CCNB1, CBLC, PPP1R9B, CCL13, CCL14, DKK1, CKS2, FABP4, AREG, XCL1, BCAR3	376	1393	16650	1.81197	0.0749932	0.000469493	0.0283646
GOTERM_BP_FAT	GO:1902624~positive regulation of neutrophil migration	7	1.73697	1.54546e-05	CXCL1, CCR7, RAC2, CCL19, CXCR2, XCL1, ADAM8	376	25	16650	12.3989	0.0780328	0.000486382	0.0295621
GOTERM_BP_FAT	GO:0071624~positive regulation of granulocyte chemotaxis	7	1.73697	1.54546e-05	CXCL1, CCR7, RAC2, S100A7, CCL19, CXCR2, XCL1	376	25	16650	12.3989	0.0780328	0.000486382	0.0295621
GOTERM_BP_FAT	GO:0007049~cell cycle	65	16.129	1.57402e-05	KIF23, PRC1, E2F7, TTK, AURKA, PTTG1, TGFB1, CDT1, FAM83D, H2AFX, KLK10, TOP2A, FOSL1, RTEL1, ASPM, KIF14, CDK1, CDC6, EGFL6, KIF15, C10ORF99, PIM3, PBK, UBE2C, ECT2, UHRF1, ZWINT, RRM2, BUB1B, UBE2S, MELK, PSMB10, CDK5R1, AFAP1L2, CHEK1, ANLN, CEP55, HMMR, TYMS, SPC25, CYP27B1, POLE2, SAC3D1, NCAPG, TGM1, BUB1, TRIP13, CENPN, GINS2, PTPRC, MKI67, DLGAP5, NUF2, NDC80, CENPE, CDC20, BIRC5, CDKN3, …	376	1672	16650	1.72149	0.0794157	0.000492418	0.0301082
GOTERM_BP_FAT	GO:0051306~mitotic sister chromatid separation	9	2.23325	1.67853e-05	CCNB1, CDC6, DLGAP5, BUB1, TTK, BUB1B, CENPE, NDC80, UBE2C	376	51	16650	7.81446	0.0844598	0.000522	0.032107
GOTERM_BP_FAT	GO:0071887~leukocyte apoptotic process	12	2.97767	1.86132e-05	TSC22D3, NOD2, CCR7, LYN, IRF7, CD274, FCER1G, CCL19, CXCR2, ADAM8, MERTK, SLC46A2	376	102	16650	5.20964	0.0932153	0.000575424	0.0356028
GOTERM_BP_FAT	GO:0051983~regulation of chromosome segregation	11	2.72953	1.86884e-05	CCNB1, CDC6, MKI67, DLGAP5, BUB1, TTK, BUB1B, CENPE, NDC80, UBE2C, ECT2	376	84	16650	5.79882	0.093574	0.000574372	0.0357467
GOTERM_BP_FAT	GO:0071622~regulation of granulocyte chemotaxis	8	1.98511	1.92098e-05	CXCL1, CCR7, CCL2, RAC2, S100A7, CCL19, CXCR2, XCL1	376	38	16650	9.32251	0.0960552	0.000586961	0.0367439
GOTERM_BP_FAT	GO:2000147~positive regulation of cell motility	25	6.20347	2.01299e-05	CXCL1, CCL2, S100A7, CXCR2, POSTN, TGFB1, CCL26, RAC2, ZC3H12A, ADAM8, PTPRC, LYN, CCL19, CORO1A, CCR7, CXCL16, RRAS2, F3, VEGFA, CD274, HBEGF, SERPINB3, COL1A1, XCL1, PLAU	376	409	16650	2.70672	0.100417	0.000611513	0.0385036
GOTERM_BP_FAT	GO:0045582~positive regulation of T cell differentiation	10	2.48139	2.33029e-05	CD83, CD86, IL4R, RASGRP1, CCL19, ZBTB16, ADAM8, PNP, TGFB1, SASH3	376	69	16650	6.41767	0.115298	0.000703802	0.0445713
GOTERM_BP_FAT	GO:0046632~alpha-beta T cell differentiation	11	2.72953	2.55076e-05	CD83, GPR183, CD86, IL4R, RELB, BCL3, CCL19, PRDM1, ZBTB16, PNP, SASH3	376	87	16650	5.59886	0.125493	0.000765965	0.0487873
GOTERM_BP_FAT	GO:0040012~regulation of locomotion	37	9.18114	2.71276e-05	CXCL1, GPR183, CCL2, S100A7, CXCR2, POSTN, MMP28, TGFB1, CCL26, TRIB1, RAC2, APOD, ZC3H12A, ADAM8, PHLDA2, KIF14, PTPRC, LYN, TBX5, CCL19, ADIPOQ, EPHA2, THY1, CCR7, CORO1A, KRT16, F3, RRAS2, CXCL16, CD274, VEGFA, HBEGF, COL1A1, SH3BGRL3, SERPINB3, XCL1, PLAU	376	768	16650	2.13337	0.132909	0.000809965	0.051885
GOTERM_BP_FAT	GO:0051270~regulation of cellular component movement	38	9.42928	2.96456e-05	CXCL1, GPR183, CCL2, S100A7, CXCR2, POSTN, MMP28, TGFB1, CCL26, TRIB1, RAC2, APOD, ZC3H12A, ADAM8, PHLDA2, KIF14, PTPRC, LYN, TBX5, CCL19, ADIPOQ, EPHA2, THY1, CCR7, CORO1A, KRT16, F3, RRAS2, CXCL16, CD274, VEGFA, HBEGF, DSC2, COL1A1, SH3BGRL3, SERPINB3, XCL1, PLAU	376	802	16650	2.09815	0.144312	0.000880117	0.0566998
GOTERM_BP_FAT	GO:0051272~positive regulation of cellular component movement	25	6.20347	3.05391e-05	CXCL1, CCL2, S100A7, CXCR2, POSTN, TGFB1, CCL26, RAC2, ZC3H12A, ADAM8, PTPRC, LYN, CCL19, CORO1A, CCR7, CXCL16, RRAS2, F3, VEGFA, CD274, HBEGF, SERPINB3, COL1A1, XCL1, PLAU	376	420	16650	2.63583	0.148322	0.000901539	0.0584081
GOTERM_BP_FAT	GO:0040017~positive regulation of locomotion	25	6.20347	3.25654e-05	CXCL1, CCL2, S100A7, CXCR2, POSTN, TGFB1, CCL26, RAC2, ZC3H12A, ADAM8, PTPRC, LYN, CCL19, CORO1A, CCR7, CXCL16, RRAS2, F3, VEGFA, CD274, HBEGF, SERPINB3, COL1A1, XCL1, PLAU	376	422	16650	2.62334	0.157346	0.000955963	0.0622825
GOTERM_BP_FAT	GO:0071222~cellular response to lipopolysaccharide	14	3.47395	3.29238e-05	SBNO2, CCL2, LYN, TGFB1, TRIB1, CMPK2, CD86, CCR5, CXCL16, PLSCR3, ZC3H12A, LTF, PRDM1, TNIP2	376	149	16650	4.16072	0.158932	0.000961111	0.0629677
GOTERM_BP_FAT	GO:0033047~regulation of mitotic sister chromatid segregation	9	2.23325	3.39487e-05	CCNB1, CDC6, DLGAP5, BUB1, TTK, BUB1B, CENPE, NDC80, UBE2C	376	56	16650	7.11674	0.163452	0.000985545	0.0649273
GOTERM_BP_FAT	GO:0032844~regulation of homeostatic process	26	6.45161	3.45361e-05	LDLR, CXCR2, GPR68, TGFB1, AGTR1, TSC22D3, CNR1, FCER1G, ADAM8, RTEL1, PTPRC, LYN, PDK4, CCL19, BIRC5, PIM3, UBE2C, THY1, CCR7, CORO1A, CCR5, VSNL1, CA2, XCL1, UBE2S, IFI6	376	451	16650	2.55284	0.166031	0.000997082	0.0660503
GOTERM_BP_FAT	GO:0051304~chromosome separation	10	2.48139	3.68822e-05	CCNB1, CDC6, DLGAP5, BUB1, TTK, BUB1B, CENPE, NDC80, UBE2C, TOP2A	376	73	16650	6.06602	0.176254	0.00105897	0.0705358
GOTERM_BP_FAT	GO:0032733~positive regulation of interleukin-10 production	7	1.73697	3.84128e-05	CD83, NOD2, CD274, BCL3, FCER1G, XCL1, SASH3	376	29	16650	10.6887	0.182856	0.0010969	0.0734619
GOTERM_BP_FAT	GO:0071356~cellular response to tumor necrosis factor	18	4.4665	4.02562e-05	TNFRSF6B, PSMB10, CCL2, TNFRSF12A, CCL19, POSTN, ADIPOQ, CCL18, CCL26, CCL17, VCAM1, CCL13, CCL14, FABP4, ZC3H12A, COL1A1, XCL1, LTB	376	244	16650	3.2667	0.190737	0.0011433	0.076986
GOTERM_BP_FAT	GO:0071216~cellular response to biotic stimulus	15	3.72208	4.34204e-05	SBNO2, CCL2, LYN, TGFB1, TRIB1, CMPK2, CD86, CCR5, CXCL16, PLSCR3, LTF, ZC3H12A, PRDM1, CLEC7A, TNIP2	376	175	16650	3.79559	0.204087	0.00122648	0.0830348
GOTERM_BP_FAT	GO:0071219~cellular response to molecule of bacterial origin	14	3.47395	4.97811e-05	SBNO2, CCL2, LYN, TGFB1, TRIB1, CMPK2, CD86, CCR5, CXCL16, PLSCR3, ZC3H12A, LTF, PRDM1, TNIP2	376	155	16650	3.99966	0.230263	0.00139852	0.0951933
GOTERM_BP_FAT	GO:0007346~regulation of mitotic cell cycle	27	6.69975	5.23996e-05	PSMB10, E2F7, TTK, AFAP1L2, ANLN, CHEK1, AURKA, TGFB1, BUB1, TOP2A, KIF14, CDC6, CDK1, MKI67, DLGAP5, NDC80, BIRC5, PIM3, CDC20, CENPE, UBE2C, CDC25B, CCNB1, PPP1R9B, ZWINT, CKS2, BUB1B	376	491	16650	2.43505	0.240786	0.0014642	0.100198
GOTERM_BP_FAT	GO:0046631~alpha-beta T cell activation	12	2.97767	5.28584e-05	CD83, GPR183, CD86, IL4R, RELB, BCL3, CCL19, PRDM1, ZBTB16, XCL1, PNP, SASH3	376	114	16650	4.66125	0.242615	0.00146921	0.101075
GOTERM_BP_FAT	GO:0002685~regulation of leukocyte migration	14	3.47395	5.32208e-05	CXCL1, CCR7, CCL2, RAC2, APOD, LYN, S100A7, VEGFA, CCL19, CXCR2, MMP28, XCL1, ADAM8, TGFB1	376	156	16650	3.97402	0.244057	0.00147149	0.101768
GOTERM_BP_FAT	GO:0071346~cellular response to interferon-gamma	13	3.22581	5.49086e-05	CCL2, SYNCRIP, CCL19, HLA-DQA2, CCL18, HLA-DQA1, CCL26, CCL17, VCAM1, CCL13, CCL14, IRF7, XCL1	376	135	16650	4.26418	0.250735	0.00151018	0.104993
GOTERM_BP_FAT	GO:1902622~regulation of neutrophil migration	7	1.73697	5.73177e-05	CXCL1, CCR7, RAC2, CCL19, CXCR2, XCL1, ADAM8	376	31	16650	9.99914	0.260165	0.00156818	0.109597
GOTERM_BP_FAT	GO:0010675~regulation of cellular carbohydrate metabolic process	13	3.22581	5.9023e-05	SERPINA12, PDK4, ADIPOQ, UGT1A1, UGT1A7, UGT1A6, UGT1A10, UGT1A9, UGT1A8, UGT1A3, UGT1A4, P2RY1, PHLDA2	376	136	16650	4.23283	0.266768	0.00160644	0.112856
GOTERM_BP_FAT	GO:0010565~regulation of cellular ketone metabolic process	14	3.47395	6.07248e-05	PSMB10, PDK4, APOC1, ACADL, ADIPOQ, UGT1A1, UGT1A7, UGT1A6, UGT1A10, UGT1A9, UGT1A8, UGT1A3, CNR1, UGT1A4	376	158	16650	3.92371	0.273299	0.00164421	0.116109
GOTERM_BP_FAT	GO:1903557~positive regulation of tumor necrosis factor superfamily cytokine production	9	2.23325	6.3816e-05	NOD2, CD86, CCL2, RASGRP1, CD2, FCER1G, CCL19, ADAM8, SASH3	376	61	16650	6.5334	0.285013	0.00171899	0.122016
GOTERM_BP_FAT	GO:0002548~monocyte chemotaxis	9	2.23325	6.3816e-05	CCL13, CCL14, CCL2, S100A7, CCL19, XCL1, CCL18, CCL26, CCL17	376	61	16650	6.5334	0.285013	0.00171899	0.122016
GOTERM_BP_FAT	GO:0016310~phosphorylation	78	19.3548	6.9803e-05	NRTN, S100A7, TTK, AURKA, TGFB1, FAM83D, NOD2, CSF2RB, LTF, ADAM8, TNIP2, KIF14, CDK1, CDC6, LYN, SOCS3, PIM3, PBK, UBE2C, ECT2, THY1, CD86, CCR7, ADRB2, CCR5, TXN, VEGFA, BUB1B, SERPINB3, MELK, INPP1, PSMB10, TNFRSF6B, GPR183, CDK5R1, CCL2, CHEK1, ITGB2, AFAP1L2, TIMP3, TRIB1, CMPK2, TK1, CCL26, SGK223, RAC2, RASGRP1, P2RY1, BUB1, ZC3H12A, IL2RG, CD24, PTPRC, PDK4, CCL19, CENPE, BIRC5, SAMSN1, C…	376	2229	16650	1.54957	0.307168	0.00187053	0.133456
GOTERM_BP_FAT	GO:0006805~xenobiotic metabolic process	11	2.72953	7.17306e-05	UGT1A7, UGT1A10, UGT1A6, UGT1A9, UGT1A8, UGT1A3, UGT1A5, UGT1A4, UGT1A1, MGST1, PON3	376	98	16650	4.97042	0.314154	0.00191239	0.137139
GOTERM_BP_FAT	GO:0045619~regulation of lymphocyte differentiation	13	3.22581	7.82591e-05	CCL19, ZBTB16, PNP, TGFB1, CD83, CD86, RASGRP1, IL4R, CD2, PRDM1, ADAM8, SASH3, SLC46A2	376	140	16650	4.11189	0.337294	0.00207574	0.149611
GOTERM_BP_FAT	GO:0000165~MAPK cascade	38	9.42928	7.9209e-05	PSMB10, TNFRSF6B, GPR183, NRTN, CCL2, S100A7, TIMP3, TGFB1, CCL26, TRIB1, FAM83D, NOD2, RASGRP1, P2RY1, CSF2RB, ZC3H12A, IL2RG, CD24, TNIP2, ADAM8, CDK1, LYN, CCL19, PBK, ADIPOQ, CCL18, EPHA2, CCL17, CBLC, CCL13, ADRB2, CCR7, CCL14, CCR5, VEGFA, HBEGF, SERPINB3, XCL1	376	841	16650	2.00085	0.340595	0.00209036	0.151426
GOTERM_BP_FAT	GO:0050778~positive regulation of immune response	33	8.18859	7.96937e-05	PSMB10, IL27RA, FPR3, ITGB2, TRIM15, MMP2, TGFB1, NOD2, RASGRP1, IL4R, CNR1, CLEC4A, LTF, FCER1G, TNIP2, ADAM8, PTPRC, LYN, CD3D, CFB, RELB, CCL19, TRBC1, HLA-DQA2, HLA-DQA1, THY1, ARPC1B, CD86, CCR7, IRF7, CLEC7A, XCL1, SASH3	376	684	16650	2.13641	0.342274	0.00209264	0.152352
GOTERM_BP_FAT	GO:1901987~regulation of cell cycle phase transition	21	5.21092	8.13698e-05	PSMB10, KIF14, CDC6, CDK1, DLGAP5, E2F7, TTK, C10ORF99, NDC80, BIRC5, AURKA, CDC20, ANLN, CENPE, UBE2C, TGFB1, FAM83D, CCNB1, PPP1R9B, BUB1, BUB1B	376	336	16650	2.76762	0.348044	0.00212599	0.155554
GOTERM_BP_FAT	GO:1903708~positive regulation of hemopoiesis	14	3.47395	8.36306e-05	CCL19, ZBTB16, GPR68, PNP, TGFB1, TRIB1, CD83, CD86, RASGRP1, IL4R, CA2, PRDM1, ADAM8, SASH3	376	163	16650	3.80335	0.355747	0.00217419	0.159872
GOTERM_BP_FAT	GO:0031295~T cell costimulation	10	2.48139	8.46235e-05	CD86, CCR7, CD3D, LYN, CD274, CCL19, CD24, TRBC1, HLA-DQA2, HLA-DQA1	376	81	16650	5.4669	0.359102	0.00218915	0.161769
GOTERM_BP_FAT	GO:0002688~regulation of leukocyte chemotaxis	11	2.72953	8.51983e-05	CXCL1, CCR7, CCL2, RAC2, LYN, S100A7, VEGFA, CCL19, CXCR2, MMP28, XCL1	376	100	16650	4.87101	0.361036	0.00219321	0.162867
GOTERM_BP_FAT	GO:0042573~retinoic acid metabolic process	6	1.48883	8.52758e-05	UGT1A7, UGT1A9, UGT1A8, UGT1A3, ALDH1A3, UGT1A1	376	21	16650	12.652	0.361296	0.00218451	0.163015
GOTERM_BP_FAT	GO:0002699~positive regulation of immune effector process	14	3.47395	8.90159e-05	CCL2, LYN, CCL19, TRIM15, TGFB1, NOD2, CD86, RAC2, IL4R, RASGRP1, FCER1G, XCL1, SASH3, IL13RA2	376	164	16650	3.78016	0.373732	0.00226916	0.170159
GOTERM_BP_FAT	GO:0031294~lymphocyte costimulation	10	2.48139	9.31987e-05	CD86, CCR7, CD3D, LYN, CD274, CCL19, CD24, TRBC1, HLA-DQA2, HLA-DQA1	376	82	16650	5.40023	0.387354	0.0023642	0.178148
GOTERM_BP_FAT	GO:0050663~cytokine secretion	14	3.47395	9.46987e-05	LYN, PANX1, CCL19, POSTN, TRIM16, PNP, CCR7, NOD2, RASGRP1, IL4R, CD274, CD2, ZC3H12A, SRGN	376	165	16650	3.75725	0.392167	0.00239067	0.181013
GOTERM_BP_FAT	GO:0035710~CD4-positive, alpha-beta T cell activation	9	2.23325	0.000101149	CD83, GPR183, CD86, IL4R, RELB, BCL3, CCL19, XCL1, SASH3	376	65	16650	6.13134	0.412435	0.00254111	0.193331
GOTERM_BP_FAT	GO:0048878~chemical homeostasis	44	10.9181	0.000103662	GNA15, CCL2, S100A8, LDLR, S100A9, CXCR2, FPR3, CD52, GPR68, AQP3, TGFB1, AGTR1, CYP27B1, P2RY2, CNR1, P2RY1, LTF, CD24, SCO2, ANGPTL4, PTPRC, LYN, PDK4, CCL19, PIM3, ACADL, PNPLA3, ADIPOQ, THY1, CCL13, CCR7, CORO1A, CCL14, CCR5, KRT16, VSNL1, VEGFA, PLSCR3, SLC26A9, FABP4, RAB38, CA2, XCL1, IFI6	376	1049	16650	1.85739	0.420145	0.00259176	0.198129
GOTERM_BP_FAT	GO:0051238~sequestering of metal ion	12	2.97767	0.000105732	PTPRC, CORO1A, CCR7, S100A8, CCR5, LYN, S100A7, S100A9, CCL19, XCL1, TGFB1, THY1	376	123	16650	4.32019	0.426424	0.00263096	0.202083
GOTERM_BP_FAT	GO:0090023~positive regulation of neutrophil chemotaxis	6	1.48883	0.000108329	CXCL1, CCR7, RAC2, CCL19, CXCR2, XCL1	376	22	16650	12.0769	0.434201	0.0026828	0.207041
GOTERM_BP_FAT	GO:0071466~cellular response to xenobiotic stimulus	11	2.72953	0.000109389	UGT1A7, UGT1A10, UGT1A6, UGT1A9, UGT1A8, UGT1A3, UGT1A5, UGT1A4, UGT1A1, MGST1, PON3	376	103	16650	4.72914	0.437346	0.00269631	0.209065
GOTERM_BP_FAT	GO:0006915~apoptotic process	64	15.8809	0.000109764	S100A8, S100A9, AURKA, CXCR2, DNASE1L3, TGFB1, NOD2, LTF, ADAM8, TNIP2, TOP2A, FOSL1, HIGD1A, KIF14, CDK1, LYN, SOCS3, PIM3, ECT2, TOX3, CCR7, F3, UBE2M, VEGFA, UBD, BUB1B, CTSC, MELK, TNFRSF6B, CDK5R1, CCL2, TNFRSF12A, CHEK1, ITGB2, ZBTB16, TIMP3, TSC22D3, CNR1, ALDH1A3, BUB1, CD2, BCL3, ZC3H12A, FCER1G, SERPINB13, CD24, PHLDA2, SRGN, ANGPTL4, TBX5, PDK4, CCL19, BIRC5, ADIPOQ, EPHA2, IFI27, CORO…	376	1747	16650	1.62223	0.438454	0.00269292	0.209781
GOTERM_BP_FAT	GO:0001934~positive regulation of protein phosphorylation	39	9.67742	0.000116189	TNFRSF6B, GPR183, CDK5R1, CCL2, S100A7, TTK, AFAP1L2, TGFB1, CCL26, NOD2, RASGRP1, P2RY1, LTF, ZC3H12A, CD24, ADAM8, KIF14, CDK1, PTPRC, CDC6, LYN, SOCS3, CCL19, CENPE, ADIPOQ, ECT2, CCL18, CDC25B, CCL17, CCNB1, CCL13, ADRB2, CCR7, CCL14, VEGFA, TXN, CKS2, XCL1, BCAR3	376	890	16650	1.94044	0.457105	0.00283708	0.222046
GOTERM_BP_FAT	GO:0033045~regulation of sister chromatid segregation	9	2.23325	0.000125698	CCNB1, CDC6, DLGAP5, BUB1, TTK, BUB1B, CENPE, NDC80, UBE2C	376	67	16650	5.94832	0.48358	0.00305474	0.240198
GOTERM_BP_FAT	GO:0032680~regulation of tumor necrosis factor production	11	2.72953	0.000128553	NOD2, CCL2, RASGRP1, CD2, BCL3, LTF, FCER1G, CCL19, ZC3H12A, ADIPOQ, SASH3	376	105	16650	4.63906	0.491275	0.00310966	0.245649
GOTERM_BP_FAT	GO:0010941~regulation of cell death	57	14.1439	0.000133773	S100A8, S100A9, AURKA, CXCR2, TGFB1, NOD2, LTF, TNIP2, ADAM8, TOP2A, FOSL1, HIGD1A, KIF14, CDK1, LYN, SOCS3, PIM3, ECT2, TOX3, JUNB, CCR7, F3, RRAS2, UBE2M, TXN, VEGFA, UBD, CTSC, MELK, TNFRSF6B, CDK5R1, CCL2, TNFRSF12A, ZBTB16, TIMP3, TSC22D3, CNR1, ALDH1A3, BCL3, FCER1G, ZC3H12A, SERPINB13, HBB, ANGPTL4, TBX5, PDK4, CCL19, BIRC5, ADIPOQ, IFI27, CORO1A, LAMP3, IRF7, CD274, MERTK, IFI6, SLC46A2	376	1509	16650	1.67268	0.505046	0.00322091	0.255611
GOTERM_BP_FAT	GO:0007584~response to nutrient	14	3.47395	0.000135838	KYNU, CCL2, TNC, POSTN, UGT1A1, ADIPOQ, AQP3, TGFB1, VCAM1, TYMS, NOD2, CYP27B1, CNR1, COL1A1	376	171	16650	3.62542	0.510392	0.00325564	0.259552
GOTERM_BP_FAT	GO:0046637~regulation of alpha-beta T cell differentiation	8	1.98511	0.000137065	CD83, CD86, IL4R, CCL19, PRDM1, ZBTB16, PNP, SASH3	376	51	16650	6.94618	0.513541	0.00327011	0.261894
GOTERM_BP_FAT	GO:0019725~cellular homeostasis	37	9.18114	0.000141321	GNA15, CCL2, S100A8, NELL2, S100A9, CXCR2, FPR3, CD52, GPR68, AQP3, TGFB1, AGTR1, P2RY2, P2RY1, LTF, CD24, RTEL1, SCO2, PTPRC, LYN, CCL19, PIM3, UBE2C, THY1, CCR7, CORO1A, CCL13, CCL14, CCR5, VSNL1, TXN, SLC26A9, RAB38, SH3BGRL3, CA2, XCL1, UBE2S	376	833	16650	1.9669	0.524305	0.00335625	0.270015
GOTERM_BP_FAT	GO:0042327~positive regulation of phosphorylation	40	9.92556	0.000145239	TNFRSF6B, GPR183, CDK5R1, CCL2, S100A7, TTK, AFAP1L2, TGFB1, CCL26, NOD2, RASGRP1, P2RY1, LTF, ZC3H12A, CD24, ADAM8, KIF14, CDK1, PTPRC, CDC6, LYN, SOCS3, CCL19, CENPE, ADIPOQ, ECT2, CCL18, CCL17, CDC25B, CCNB1, CCL13, ADRB2, CCR7, CCL14, VEGFA, TXN, CKS2, AREG, XCL1, BCAR3	376	932	16650	1.90051	0.534002	0.00343362	0.27749
GOTERM_BP_FAT	GO:0030162~regulation of proteolysis	33	8.18859	0.000148582	PSMB10, S100A8, SERPINA12, S100A9, AURKA, PTTG1, TIMP3, PCOLCE, TRIB1, ZC3H12A, SERPINB13, ADAM8, CDK1, F12, CFB, BIRC5, CDC20, PBK, UBE2C, CCNB1, IFI27, LAMP3, CST7, F3, PI3, VEGFA, SERPINB1, BUB1B, CTSC, SERPINB4, SERPINB3, RNF19B, IFI6	376	708	16650	2.06399	0.542123	0.00349681	0.28387
GOTERM_BP_FAT	GO:0050707~regulation of cytokine secretion	13	3.22581	0.000151443	NOD2, CCR7, PANX1, LYN, IL4R, RASGRP1, CD274, CD2, CCL19, ZC3H12A, POSTN, TRIM16, SRGN	376	150	16650	3.83777	0.54896	0.00354815	0.289329
GOTERM_BP_FAT	GO:0044093~positive regulation of molecular function	66	16.3772	0.000151759	GNA15, NRTN, S100A8, S100A9, TGFB1, AGTR1, NOD2, LTF, CSF2RB, DEPDC1B, ADAM8, FOSL1, KIF14, CDK1, CDC6, LYN, UBE2C, ECT2, THY1, UHRF1, CCR7, ADRB2, F3, TXN, VEGFA, BUB1B, SERPINB3, UBE2S, PSMB10, CXCL1, CDK5R1, CCL2, APOC1, AFAP1L2, ITGB2, TRIM15, CDH3, PCOLCE, CCL26, CYP27B1, ALOX5AP, RASGRP1, IL2RG, CD24, ELMOD1, PTPRC, CCL19, CENPE, CDC20, ADIPOQ, CCL18, EPHA2, CCL17, CDC25B, CCNB1, CCL13, IFI…	376	1840	16650	1.58837	0.549706	0.00353975	0.28993
GOTERM_BP_FAT	GO:0006109~regulation of carbohydrate metabolic process	14	3.47395	0.000152604	SERPINA12, PDK4, ADIPOQ, UGT1A1, TGFB1, UGT1A7, UGT1A6, UGT1A10, UGT1A9, UGT1A8, UGT1A3, UGT1A4, P2RY1, PHLDA2	376	173	16650	3.58351	0.551703	0.00354371	0.291543
GOTERM_BP_FAT	GO:0031399~regulation of protein modification process	61	15.1365	0.000161016	S100A7, TTK, TGFB1, FAM83D, NOD2, LTF, ADAM8, KIF14, CDK1, CDC6, LYN, SOCS3, PBK, UBE2C, ECT2, THY1, CCR7, ADRB2, TXN, VEGFA, BUB1B, SERPINB3, UBE2S, TNFRSF6B, PSMB10, GPR183, CDK5R1, CCL2, AFAP1L2, CHEK1, ITGB2, TIMP3, CCL26, TRIB1, RAC2, RASGRP1, P2RY1, ZC3H12A, CD24, PTPRC, CCL19, CENPE, CDC20, SAMSN1, CDKN3, ADIPOQ, CCL18, CISH, EPHA2, CCL17, CDC25B, CCNB1, CBLC, PPP1R9B, CCL13, CCL14, DKK1, …	376	1664	16650	1.62332	0.571098	0.00372225	0.30759
GOTERM_BP_FAT	GO:0071347~cellular response to interleukin-1	10	2.48139	0.000161425	CCL13, CCL14, CCL2, CCL19, ZC3H12A, XCL1, TNIP2, CCL18, CCL26, CCL17	376	88	16650	5.03204	0.572021	0.00371537	0.308371
GOTERM_BP_FAT	GO:0072678~T cell migration	7	1.73697	0.000161492	GPR183, CCL2, APOD, S100A7, CXCL16, XCL1, ADAM8	376	37	16650	8.37766	0.572171	0.0037007	0.308498
GOTERM_BP_FAT	GO:0009611~response to wounding	31	7.69231	0.000162862	KRT6A, GNA15, CCL2, S100A8, TNFRSF12A, TNC, S100A9, POSTN, AURKA, CDH3, TGFB1, RAC2, APOD, HPSE, P2RY1, FCER1G, HBB, F12, CDK1, LYN, MMP12, CCNB1, F3, SPRR3, HBEGF, PLLP, COL1A1, MERTK, PLAU, LCP1, FABP5	376	649	16650	2.11516	0.575242	0.00371584	0.311111
GOTERM_BP_FAT	GO:0050670~regulation of lymphocyte proliferation	15	3.72208	0.000163405	GPR183, PTPRC, LYN, CCL19, PNP, TGFB1, VCAM1, CORO1A, CD86, RAC2, CD274, PRDM1, CD24, XCL1, SASH3	376	198	16650	3.35469	0.576453	0.0037121	0.312147
GOTERM_BP_FAT	GO:0007166~cell surface receptor signaling pathway	88	21.8362	0.00016621	NRTN, IL27RA, TTK, CXCR2, MMP2, TGFB1, CD47, FAM83B, NOD2, FAM83A, APOD, IL4R, CLEC4A, CSF2RB, LTF, DEPDC1B, ADAM8, TNIP2, LTB, ASPM, IL13RA2, LYN, CD3D, SOCS3, RELB, TRBC1, HLA-DQA2, HLA-DQA1, THY1, ARPC1B, CCR7, ADRB2, KRT19, CCR5, F3, UBE2M, VEGFA, ADAMTS1, PRDM1, COL1A1, CXCL1, TNFRSF6B, PSMB10, NETO2, CDK5R1, CCL2, SERPINA12, TNFRSF12A, ITGB2, AFAP1L2, FPR3, CDH3, TIMP3, TRIB1, CPZ, CCL26, V…	376	2669	16650	1.46003	0.582653	0.00375946	0.317497
GOTERM_BP_FAT	GO:1903706~regulation of hemopoiesis	20	4.96278	0.000171647	LYN, CCL19, ZBTB16, GPR68, ADIPOQ, PNP, TGFB1, TRIB1, CD83, CD86, RASGRP1, IRF7, IL4R, CD2, LTF, PRDM1, CA2, ADAM8, SASH3, SLC46A2	376	328	16650	2.70012	0.594415	0.00386557	0.327867
GOTERM_BP_FAT	GO:0032944~regulation of mononuclear cell proliferation	15	3.72208	0.000172413	GPR183, PTPRC, LYN, CCL19, PNP, TGFB1, VCAM1, CORO1A, CD86, RAC2, CD274, PRDM1, CD24, XCL1, SASH3	376	199	16650	3.33783	0.596046	0.00386624	0.329328
GOTERM_BP_FAT	GO:0002687~positive regulation of leukocyte migration	11	2.72953	0.000175475	CXCL1, CCR7, CCL2, RAC2, S100A7, VEGFA, CCL19, CXCR2, XCL1, ADAM8, TGFB1	376	109	16650	4.46882	0.602496	0.00391805	0.335167
GOTERM_BP_FAT	GO:0046635~positive regulation of alpha-beta T cell activation	8	1.98511	0.000175584	CD83, CD86, IL4R, CCL19, ZBTB16, XCL1, PNP, SASH3	376	53	16650	6.68406	0.602725	0.00390391	0.335376
GOTERM_BP_FAT	GO:0009620~response to fungus	8	1.98511	0.000175584	CD86, S100A8, S100A9, LTF, C10ORF99, CLEC7A, COTL1, TGFB1	376	53	16650	6.68406	0.602725	0.00390391	0.335376
GOTERM_BP_FAT	GO:0051223~regulation of protein transport	34	8.43672	0.000178157	CDK5R1, CCL2, PANX1, POSTN, TRIM16, GPR68, TGFB1, NOD2, RAC2, APOD, RASGRP1, CNR1, IL4R, CD2, BCL3, ZC3H12A, ADAM8, SRGN, ELMOD1, CDK1, LYN, CCL19, BIRC5, PIM3, ADIPOQ, ECT2, CCR7, RGS20, IFI27, CD274, VSNL1, TXN, MARCKS, LCP1	376	746	16650	2.01821	0.608063	0.00394432	0.340281
GOTERM_BP_FAT	GO:0023014~signal transduction by protein phosphorylation	38	9.42928	0.000184147	PSMB10, TNFRSF6B, GPR183, NRTN, CCL2, S100A7, TIMP3, TGFB1, CCL26, TRIB1, FAM83D, NOD2, RASGRP1, P2RY1, CSF2RB, ZC3H12A, IL2RG, CD24, TNIP2, ADAM8, CDK1, LYN, CCL19, PBK, ADIPOQ, CCL18, EPHA2, CCL17, CBLC, CCL13, ADRB2, CCR7, CCL14, CCR5, VEGFA, HBEGF, SERPINB3, XCL1	376	877	16650	1.91871	0.620214	0.00405958	0.351703
GOTERM_BP_FAT	GO:0051726~regulation of cell cycle	41	10.1737	0.000185518	KIF23, PSMB10, CDK5R1, E2F7, KIAA0101, TTK, AFAP1L2, ANLN, AURKA, CHEK1, TGFB1, CDT1, FAM83D, TGM1, BUB1, TOP2A, FOSL1, ASPM, KIF14, CDK1, CDC6, PTPRC, MKI67, DLGAP5, C10ORF99, NDC80, CENPE, CDC20, PIM3, BIRC5, UBE2C, CDKN3, ECT2, JUNB, CDC25B, CCNB1, PPP1R9B, CCNB2, ZWINT, CKS2, BUB1B	376	976	16650	1.8602	0.622942	0.00407267	0.354317
GOTERM_BP_FAT	GO:0019882~antigen processing and presentation	16	3.97022	0.000203375	PSMB10, KIF23, KIF15, RELB, CD1C, CCL19, CD1B, CENPE, CD1A, HLA-DQA2, HLA-DQA1, CD1E, TAPBP, NOD2, CCR7, FCER1G	376	227	16650	3.12119	0.656735	0.00444531	0.38836
GOTERM_BP_FAT	GO:0009410~response to xenobiotic stimulus	11	2.72953	0.000203876	UGT1A7, UGT1A10, UGT1A6, UGT1A9, UGT1A8, UGT1A3, UGT1A5, UGT1A4, UGT1A1, MGST1, PON3	376	111	16650	4.3883	0.657637	0.00443778	0.389315
GOTERM_BP_FAT	GO:0009967~positive regulation of signal transduction	54	13.3995	0.000205213	S100A8, S100A7, S100A9, TTK, TGFB1, NOD2, HPSE, SH3BGR, LTF, DEPDC1B, TNIP2, ADAM8, ASPM, CDK1, LYN, SOCS3, ECT2, CCR7, ADRB2, F3, TXN, VEGFA, UBD, CTSC, COL1A1, TNFRSF6B, PSMB10, GPR183, CCL2, TNFRSF12A, SERPINA12, AFAP1L2, TRIM16, TRIM15, CDH3, TIMP3, CCL26, CYP27B1, RASGRP1, P2RY1, ZC3H12A, CD24, FGFBP1, PTPRC, CCL19, ADIPOQ, CCL18, CCL17, CCL13, CCL14, IRF7, HBEGF, XCL1, BCAR3	376	1428	16650	1.67453	0.660037	0.00444841	0.391864
GOTERM_BP_FAT	GO:0046634~regulation of alpha-beta T cell activation	9	2.23325	0.000209211	CD83, CD86, IL4R, CCL19, PRDM1, ZBTB16, XCL1, PNP, SASH3	376	72	16650	5.53524	0.667108	0.00451627	0.399484
GOTERM_BP_FAT	GO:0007568~aging	18	4.4665	0.000216157	CDK1, CCL2, CHEK1, ITGB2, TGFB1, KRTAP4-9, VCAM1, KRT25, PPP1R9B, TYMS, CD86, APOD, KRT16, CNR1, P2RY1, KRTAP4-8, CTSC, H2AFX	376	280	16650	2.84669	0.679047	0.0046468	0.412721
GOTERM_BP_FAT	GO:0002532~production of molecular mediator involved in inflammatory response	7	1.73697	0.000218207	NOD2, APOD, LYN, ALOX5AP, IL4R, FCER1G, ZC3H12A	376	39	16650	7.94804	0.682489	0.00467167	0.416628
GOTERM_BP_FAT	GO:0046638~positive regulation of alpha-beta T cell differentiation	7	1.73697	0.000218207	CD83, CD86, IL4R, CCL19, ZBTB16, PNP, SASH3	376	39	16650	7.94804	0.682489	0.00467167	0.416628
GOTERM_BP_FAT	GO:0002703~regulation of leukocyte mediated immunity	13	3.22581	0.00021882	PTPRC, IL27RA, LYN, TGFB1, NOD2, RAC2, IL4R, RASGRP1, FCER1G, SERPINB4, XCL1, SASH3, IL13RA2	376	156	16650	3.69016	0.68351	0.00466577	0.417796
GOTERM_BP_FAT	GO:0070201~regulation of establishment of protein localization	36	8.933	0.000221642	CDK5R1, CCL2, PANX1, POSTN, TRIM16, GPR68, TGFB1, NOD2, RAC2, APOD, RASGRP1, CNR1, IL4R, CD2, BCL3, ZC3H12A, ADAM8, SRGN, ELMOD1, CDK1, LYN, CCL19, BIRC5, PIM3, ADIPOQ, ECT2, EPHA2, PPP1R9B, CCR7, RGS20, IFI27, CD274, VSNL1, TXN, MARCKS, LCP1	376	820	16650	1.94408	0.688172	0.00470671	0.423173
GOTERM_BP_FAT	GO:0042180~cellular ketone metabolic process	16	3.97022	0.000223673	PSMB10, KYNU, PDK4, APOC1, ACADL, UGT1A1, ADIPOQ, UGT1A7, UGT1A6, UGT1A10, UGT1A9, UGT1A8, UGT1A3, AKR1B10, CNR1, UGT1A4	376	229	16650	3.09393	0.691483	0.00473063	0.427042
GOTERM_BP_FAT	GO:0000075~cell cycle checkpoint	16	3.97022	0.000223673	CDC6, CDK1, E2F7, TTK, AURKA, NDC80, BIRC5, CHEK1, TGFB1, CDT1, CCNB1, ZWINT, BUB1, BUB1B, H2AFX, TOP2A	376	229	16650	3.09393	0.691483	0.00473063	0.427042
GOTERM_BP_FAT	GO:0042981~regulation of apoptotic process	53	13.1514	0.000232445	S100A8, S100A9, AURKA, CXCR2, TGFB1, NOD2, LTF, TNIP2, ADAM8, TOP2A, FOSL1, HIGD1A, KIF14, CDK1, LYN, SOCS3, PIM3, ECT2, TOX3, CCR7, F3, UBE2M, VEGFA, UBD, CTSC, MELK, TNFRSF6B, CDK5R1, CCL2, TNFRSF12A, ZBTB16, TIMP3, TSC22D3, CNR1, ALDH1A3, BCL3, FCER1G, ZC3H12A, SERPINB13, ANGPTL4, TBX5, PDK4, CCL19, BIRC5, ADIPOQ, IFI27, CORO1A, LAMP3, IRF7, CD274, MERTK, IFI6, SLC46A2	376	1400	16650	1.67639	0.705391	0.00489603	0.443755
GOTERM_BP_FAT	GO:0045576~mast cell activation	8	1.98511	0.000249337	RAC2, LYN, IL4R, RASGRP1, CNR1, FCER1G, PLA2G3, IL13RA2	376	56	16650	6.32599	0.730431	0.00522999	0.47593
GOTERM_BP_FAT	GO:0090022~regulation of neutrophil chemotaxis	6	1.48883	0.000251275	CXCL1, CCR7, RAC2, CCL19, CXCR2, XCL1	376	26	16650	10.2189	0.733163	0.00524958	0.47962
GOTERM_BP_FAT	GO:0007052~mitotic spindle organization	7	1.73697	0.000251897	KIF23, CCNB1, SPC25, PRC1, TTK, NDC80, AURKA	376	40	16650	7.74934	0.734035	0.00524173	0.480805
GOTERM_BP_FAT	GO:0070555~response to interleukin-1	11	2.72953	0.000253655	CCL13, CCL14, CCL2, CCL19, ZC3H12A, XCL1, TNIP2, SELE, CCL18, CCL26, CCL17	376	114	16650	4.27282	0.736482	0.00525741	0.484153
GOTERM_BP_FAT	GO:0045859~regulation of protein kinase activity	33	8.18859	0.000261013	CDK5R1, AFAP1L2, TGFB1, TRIB1, NOD2, RAC2, RASGRP1, LTF, CD24, ADAM8, KIF14, CDK1, PTPRC, CDC6, LYN, SOCS3, CCL19, CENPE, CDKN3, UBE2C, ADIPOQ, ECT2, CISH, THY1, CDC25B, CBLC, ADRB2, CCR7, VEGFA, TXN, CKS2, FABP4, SERPINB3	376	730	16650	2.00179	0.746483	0.00538828	0.498163
GOTERM_BP_FAT	GO:1901990~regulation of mitotic cell cycle phase transition	19	4.71464	0.000267767	PSMB10, KIF14, CDC6, CDK1, DLGAP5, E2F7, TTK, NDC80, BIRC5, AURKA, CDC20, ANLN, CENPE, UBE2C, TGFB1, CCNB1, PPP1R9B, BUB1, BUB1B	376	312	16650	2.69666	0.755328	0.00550572	0.511023
GOTERM_BP_FAT	GO:0070663~regulation of leukocyte proliferation	15	3.72208	0.000272409	GPR183, PTPRC, LYN, CCL19, PNP, TGFB1, VCAM1, CORO1A, CD86, RAC2, CD274, PRDM1, CD24, XCL1, SASH3	376	208	16650	3.19341	0.761228	0.0055791	0.51986
GOTERM_BP_FAT	GO:0010647~positive regulation of cell communication	57	14.1439	0.000287256	S100A8, S100A7, S100A9, TTK, TGFB1, NOD2, HPSE, SH3BGR, LTF, DEPDC1B, TNIP2, ADAM8, ASPM, CDK1, LYN, SOCS3, ECT2, CCR7, ADRB2, F3, VSNL1, TXN, VEGFA, UBD, CTSC, COL1A1, CA2, TNFRSF6B, PSMB10, GPR183, CCL2, TNFRSF12A, SERPINA12, AFAP1L2, TRIM16, GPR68, TRIM15, CDH3, TIMP3, CCL26, CYP27B1, RASGRP1, P2RY1, ZC3H12A, CD24, FGFBP1, PTPRC, CCL19, ADIPOQ, CCL18, CCL17, CCL13, CCL14, IRF7, HBEGF, XCL1, BC…	376	1555	16650	1.6232	0.779162	0.00585951	0.548121
GOTERM_BP_FAT	GO:0097028~dendritic cell differentiation	7	1.73697	0.000289544	CD86, CCR7, LYN, RELB, UBD, CCL19, TGFB1	376	41	16650	7.56033	0.781802	0.00588322	0.552475
GOTERM_BP_FAT	GO:0043067~regulation of programmed cell death	53	13.1514	0.000291931	S100A8, S100A9, AURKA, CXCR2, TGFB1, NOD2, LTF, TNIP2, ADAM8, TOP2A, FOSL1, HIGD1A, KIF14, CDK1, LYN, SOCS3, PIM3, ECT2, TOX3, CCR7, F3, UBE2M, VEGFA, UBD, CTSC, MELK, TNFRSF6B, CDK5R1, CCL2, TNFRSF12A, ZBTB16, TIMP3, TSC22D3, CNR1, ALDH1A3, BCL3, FCER1G, ZC3H12A, SERPINB13, ANGPTL4, TBX5, PDK4, CCL19, BIRC5, ADIPOQ, IFI27, CORO1A, LAMP3, IRF7, CD274, MERTK, IFI6, SLC46A2	376	1413	16650	1.66096	0.784524	0.00590875	0.557018
GOTERM_BP_FAT	GO:0002526~acute inflammatory response	12	2.97767	0.000292496	VCAM1, F12, CCR7, S100A8, CFB, ALOX5AP, F3, CNR1, FCER1G, CXCR2, ADAM8, UGT1A1	376	138	16650	3.8506	0.785163	0.00589745	0.558092
GOTERM_BP_FAT	GO:0008219~cell death	68	16.8734	0.000295159	S100A8, S100A9, AURKA, CXCR2, DNASE1L3, TGFB1, NOD2, LTF, ADAM8, TNIP2, TOP2A, FOSL1, HIGD1A, KIF14, CDK1, LYN, SOCS3, PIM3, ECT2, TOX3, CCR7, F3, RRAS2, UBE2M, TXN, VEGFA, UBD, BUB1B, CTSC, MELK, TNFRSF6B, CDK5R1, CCL2, TNFRSF12A, CHEK1, ITGB2, ZBTB16, TIMP3, TSC22D3, ALDH1A3, CNR1, BUB1, CD2, BCL3, ZC3H12A, FCER1G, SERPINB13, CD24, HBB, PHLDA2, SRGN, ANGPTL4, TBX5, PDK4, CCL19, BIRC5, ADIPOQ, E…	376	1958	16650	1.53788	0.788151	0.00592827	0.563161
GOTERM_BP_FAT	GO:0000083~regulation of transcription involved in G1/S transition of mitotic cell cycle	6	1.48883	0.000302731	CDK1, CDC6, TYMS, E2F7, RRM2, CDT1	376	27	16650	9.84043	0.79642	0.00605677	0.577568
GOTERM_BP_FAT	GO:0002675~positive regulation of acute inflammatory response	6	1.48883	0.000302731	F12, CCR7, ALOX5AP, CNR1, FCER1G, ADAM8	376	27	16650	9.84043	0.79642	0.00605677	0.577568
GOTERM_BP_FAT	GO:0030099~myeloid cell differentiation	20	4.96278	0.000303232	GPR183, SBNO2, LYN, RELB, CCL19, ZBTB16, GPR68, ADIPOQ, JUNB, EPHA2, TGFB1, TRIB1, CD86, CCR7, IRF7, VEGFA, LTF, UBD, CA2, SNX10	376	343	16650	2.58204	0.796956	0.00604376	0.578521
GOTERM_BP_FAT	GO:0001776~leukocyte homeostasis	9	2.23325	0.000304857	GPR183, TSC22D3, CORO1A, CCNB2, LYN, FCER1G, CXCR2, TGFB1, SLC46A2	376	76	16650	5.24391	0.798684	0.00605312	0.581614
GOTERM_BP_FAT	GO:0050920~regulation of chemotaxis	14	3.47395	0.000309157	CXCL1, GPR183, CCR7, CCL2, RAC2, LYN, S100A7, F3, VEGFA, CCL19, CXCR2, MMP28, XCL1, TGFB1	376	186	16650	3.33305	0.803184	0.00611514	0.589793
GOTERM_BP_FAT	GO:0070665~positive regulation of leukocyte proliferation	12	2.97767	0.000311359	VCAM1, PTPRC, GPR183, CD86, CORO1A, LYN, CD274, CCL19, CD24, XCL1, PNP, SASH3	376	139	16650	3.8229	0.80545	0.00613549	0.593981
GOTERM_BP_FAT	GO:0023056~positive regulation of signaling	57	14.1439	0.000327231	S100A8, S100A7, S100A9, TTK, TGFB1, NOD2, HPSE, SH3BGR, LTF, DEPDC1B, TNIP2, ADAM8, ASPM, CDK1, LYN, SOCS3, ECT2, CCR7, ADRB2, F3, VSNL1, TXN, VEGFA, UBD, CTSC, COL1A1, CA2, TNFRSF6B, PSMB10, GPR183, CCL2, TNFRSF12A, SERPINA12, AFAP1L2, TRIM16, GPR68, TRIM15, CDH3, TIMP3, CCL26, CYP27B1, RASGRP1, P2RY1, ZC3H12A, CD24, FGFBP1, PTPRC, CCL19, ADIPOQ, CCL18, CCL17, CCL13, CCL14, IRF7, HBEGF, XCL1, BC…	376	1563	16650	1.61489	0.82103	0.00642324	0.624172
GOTERM_BP_FAT	GO:0002252~immune effector process	33	8.18859	0.000343578	GPR183, SBNO2, CCL2, IL27RA, TRIM15, TGFB1, APOBEC3B, CD47, NOD2, RAC2, RASGRP1, IL4R, BCL3, FCER1G, ZC3H12A, IL13RA2, PTPRC, LYN, CFB, RELB, CD1C, CCL19, ARPC1B, CD86, CORO1A, IRF7, CTSC, SERPINB4, CLEC7A, XCL1, PLA2G3, LCP1, SASH3	376	742	16650	1.96941	0.835772	0.00671799	0.655255
GOTERM_BP_FAT	GO:0043367~CD4-positive, alpha-beta T cell differentiation	8	1.98511	0.000346191	CD83, GPR183, CD86, IL4R, RELB, BCL3, CCL19, SASH3	376	59	16650	6.00433	0.838014	0.00674386	0.660224
GOTERM_BP_FAT	GO:0043408~regulation of MAPK cascade	31	7.69231	0.000346433	TNFRSF6B, GPR183, CCL2, S100A7, TIMP3, TGFB1, CCL26, TRIB1, FAM83D, NOD2, RASGRP1, P2RY1, ZC3H12A, CD24, ADAM8, CDK1, LYN, CCL19, PBK, ADIPOQ, EPHA2, CCL18, CCL17, CBLC, ADRB2, CCR7, CCL13, CCL14, VEGFA, SERPINB3, XCL1	376	678	16650	2.02469	0.838219	0.00672364	0.660683
GOTERM_BP_FAT	GO:0042102~positive regulation of T cell proliferation	10	2.48139	0.000365149	VCAM1, PTPRC, CD86, CORO1A, CD274, CCL19, CD24, XCL1, PNP, SASH3	376	98	16650	4.51856	0.853384	0.00705961	0.696259
GOTERM_BP_FAT	GO:0048003~antigen processing and presentation of lipid antigen via MHC class Ib	4	0.992556	0.000370853	CD1C, CD1B, CD1A, CD1E	376	7	16650	25.304	0.857717	0.00714326	0.707099
GOTERM_BP_FAT	GO:0048007~antigen processing and presentation, exogenous lipid antigen via MHC class Ib	4	0.992556	0.000370853	CD1C, CD1B, CD1A, CD1E	376	7	16650	25.304	0.857717	0.00714326	0.707099
GOTERM_BP_FAT	GO:0007096~regulation of exit from mitosis	5	1.24069	0.000371825	PPP1R9B, BIRC5, ANLN, UBE2C, TGFB1	376	16	16650	13.8381	0.858442	0.00713576	0.708945
GOTERM_BP_FAT	GO:0000910~cytokinesis	11	2.72953	0.00038407	KIF23, KIF14, CDC6, PRC1, E2F7, BIRC5, ANLN, CEP55, ECT2, CDC25B, KIF20A	376	120	16650	4.05918	0.867271	0.00734315	0.732212
GOTERM_BP_FAT	GO:0019220~regulation of phosphate metabolic process	58	14.3921	0.000389779	S100A7, GABBR1, TTK, TGFB1, FAM83D, NOD2, LTF, ADAM8, KIF14, CDK1, CDC6, LYN, SOCS3, PBK, UBE2C, ECT2, THY1, CCR7, ADRB2, TXN, VEGFA, SERPINB3, TNFRSF6B, GPR183, CDK5R1, CCL2, AFAP1L2, ITGB2, TIMP3, CCL26, TRIB1, RAC2, RASGRP1, P2RY1, ZC3H12A, CD24, PTPRC, CCL19, CENPE, SAMSN1, CDKN3, ADIPOQ, CCL18, CISH, EPHA2, CDC25B, CCL17, CCNB1, CBLC, PPP1R9B, CCL13, CCL14, DKK1, CKS2, FABP4, AREG, XCL1, BCA…	376	1610	16650	1.59525	0.871197	0.00742491	0.743057
GOTERM_BP_FAT	GO:0051174~regulation of phosphorus metabolic process	58	14.3921	0.000393559	S100A7, GABBR1, TTK, TGFB1, FAM83D, NOD2, LTF, ADAM8, KIF14, CDK1, CDC6, LYN, SOCS3, PBK, UBE2C, ECT2, THY1, CCR7, ADRB2, TXN, VEGFA, SERPINB3, TNFRSF6B, GPR183, CDK5R1, CCL2, AFAP1L2, ITGB2, TIMP3, CCL26, TRIB1, RAC2, RASGRP1, P2RY1, ZC3H12A, CD24, PTPRC, CCL19, CENPE, SAMSN1, CDKN3, ADIPOQ, CCL18, CISH, EPHA2, CDC25B, CCL17, CCNB1, CBLC, PPP1R9B, CCL13, CCL14, DKK1, CKS2, FABP4, AREG, XCL1, BCA…	376	1611	16650	1.59426	0.873732	0.0074696	0.750238
GOTERM_BP_FAT	GO:0031145~anaphase-promoting complex-dependent catabolic process	9	2.23325	0.000397851	PSMB10, CCNB1, CDK1, BUB1B, AURKA, CDC20, PTTG1, UBE2C, UBE2S	376	79	16650	5.04478	0.87655	0.0075236	0.758389
GOTERM_BP_FAT	GO:0050921~positive regulation of chemotaxis	11	2.72953	0.000410458	CXCL1, CCR7, CCL2, RAC2, S100A7, F3, VEGFA, CCL19, CXCR2, XCL1, TGFB1	376	121	16650	4.02563	0.884469	0.00773332	0.782332
GOTERM_BP_FAT	GO:0050706~regulation of interleukin-1 beta secretion	6	1.48883	0.000429163	NOD2, CCR7, PANX1, CCL19, ZC3H12A, TRIM16	376	29	16650	9.16178	0.895293	0.00805553	0.817845
GOTERM_BP_FAT	GO:2000516~positive regulation of CD4-positive, alpha-beta T cell activation	6	1.48883	0.000429163	CD83, CD86, IL4R, CCL19, XCL1, SASH3	376	29	16650	9.16178	0.895293	0.00805553	0.817845
GOTERM_BP_FAT	GO:0002697~regulation of immune effector process	19	4.71464	0.0004344	PTPRC, CCL2, IL27RA, LYN, CFB, CCL19, TRIM15, TGFB1, NOD2, CD86, RAC2, RASGRP1, IL4R, ZC3H12A, FCER1G, SERPINB4, XCL1, SASH3, IL13RA2	376	325	16650	2.58879	0.898138	0.00812445	0.827786
GOTERM_BP_FAT	GO:0044262~cellular carbohydrate metabolic process	17	4.21836	0.000447561	INPP1, SERPINA12, PDK4, UGT1A1, ADIPOQ, UGT1A7, UGT1A10, UGT1A6, UGT1A9, PPP1R3C, UGT1A8, UGT1A3, UGT1A4, P2RY1, GK3P, HAS3, PHLDA2	376	271	16650	2.77783	0.90495	0.00833995	0.852763
GOTERM_BP_FAT	GO:0032640~tumor necrosis factor production	10	2.48139	0.000456813	NOD2, CCL2, RASGRP1, CD2, BCL3, FCER1G, CCL19, ZC3H12A, ADIPOQ, SASH3	376	101	16650	4.38435	0.909465	0.00848161	0.870319
GOTERM_BP_FAT	GO:0010564~regulation of cell cycle process	28	6.94789	0.000465894	KIF23, PSMB10, CDK5R1, E2F7, TTK, ANLN, CHEK1, AURKA, TGFB1, CDT1, FAM83D, BUB1, KIF14, CDK1, CDC6, MKI67, DLGAP5, C10ORF99, NDC80, CENPE, BIRC5, CDC20, UBE2C, ECT2, CDC25B, CCNB1, PPP1R9B, BUB1B	376	595	16650	2.08385	0.913687	0.00861909	0.887547
GOTERM_BP_FAT	GO:0032653~regulation of interleukin-10 production	7	1.73697	0.000486275	CD83, NOD2, CD274, BCL3, FCER1G, XCL1, SASH3	376	45	16650	6.8883	0.922461	0.00896301	0.926203
GOTERM_BP_FAT	GO:0002690~positive regulation of leukocyte chemotaxis	9	2.23325	0.000512695	CXCL1, CCR7, CCL2, RAC2, S100A7, VEGFA, CCL19, CXCR2, XCL1	376	82	16650	4.86021	0.93252	0.0094148	0.976291
GOTERM_BP_FAT	GO:0012501~programmed cell death	64	15.8809	0.000543656	S100A8, S100A9, AURKA, CXCR2, DNASE1L3, TGFB1, NOD2, LTF, ADAM8, TNIP2, TOP2A, FOSL1, HIGD1A, KIF14, CDK1, LYN, SOCS3, PIM3, ECT2, TOX3, CCR7, F3, UBE2M, VEGFA, UBD, BUB1B, CTSC, MELK, TNFRSF6B, CDK5R1, CCL2, TNFRSF12A, CHEK1, ITGB2, ZBTB16, TIMP3, TSC22D3, CNR1, ALDH1A3, BUB1, CD2, BCL3, ZC3H12A, FCER1G, SERPINB13, CD24, PHLDA2, SRGN, ANGPTL4, TBX5, PDK4, CCL19, BIRC5, ADIPOQ, EPHA2, IFI27, CORO…	376	1852	16650	1.53026	0.942661	0.00994594	1.03496
GOTERM_BP_FAT	GO:0002285~lymphocyte activation involved in immune response	12	2.97767	0.000563262	GPR183, CD86, CORO1A, IL27RA, IL4R, RELB, CD1C, BCL3, FCER1G, CCL19, TGFB1, LCP1	376	149	16650	3.56633	0.94828	0.0102672	1.07209
GOTERM_BP_FAT	GO:0090068~positive regulation of cell cycle process	16	3.97022	0.000591386	KIF23, KIF14, CCNB1, FAM83D, CDK1, CDC6, CDK5R1, DLGAP5, E2F7, AURKA, NDC80, BIRC5, UBE2C, ECT2, TGFB1, CDC25B	376	251	16650	2.82275	0.955392	0.01074	1.12534
GOTERM_BP_FAT	GO:0050708~regulation of protein secretion	21	5.21092	0.000605237	LYN, PANX1, CCL19, PIM3, BIRC5, TRIM16, POSTN, GPR68, TGFB1, CCR7, NOD2, RASGRP1, CNR1, IL4R, CD274, VSNL1, CD2, ZC3H12A, MARCKS, ADAM8, SRGN	376	392	16650	2.37225	0.958526	0.0109524	1.15155
GOTERM_BP_FAT	GO:0002279~mast cell activation involved in immune response	7	1.73697	0.000617282	RAC2, LYN, IL4R, RASGRP1, FCER1G, PLA2G3, IL13RA2	376	47	16650	6.59518	0.961072	0.0111309	1.17434
GOTERM_BP_FAT	GO:0032613~interleukin-10 production	7	1.73697	0.000617282	CD83, NOD2, CD274, BCL3, FCER1G, XCL1, SASH3	376	47	16650	6.59518	0.961072	0.0111309	1.17434
GOTERM_BP_FAT	GO:0042129~regulation of T cell proliferation	12	2.97767	0.00063	VCAM1, PTPRC, CD86, CORO1A, RAC2, CD274, CCL19, CD24, XCL1, PNP, TGFB1, SASH3	376	151	16650	3.51909	0.963592	0.0113202	1.19839
GOTERM_BP_FAT	GO:0051347~positive regulation of transferase activity	29	7.19603	0.000644192	PSMB10, CDK5R1, AFAP1L2, TGFB1, NOD2, RASGRP1, LTF, CD24, ADAM8, KIF14, PTPRC, CDC6, CDK1, LYN, CCL19, CDC20, CENPE, UBE2C, ADIPOQ, ECT2, CDC25B, CCNB1, ADRB2, CCR7, VEGFA, TXN, CKS2, BUB1B, UBE2S	376	640	16650	2.00652	0.966211	0.0115344	1.22523
GOTERM_BP_FAT	GO:0031401~positive regulation of protein modification process	44	10.9181	0.000647422	PSMB10, TNFRSF6B, GPR183, CDK5R1, CCL2, S100A7, TTK, AFAP1L2, TGFB1, CCL26, NOD2, RASGRP1, P2RY1, LTF, ZC3H12A, CD24, ADAM8, KIF14, CDK1, CDC6, PTPRC, LYN, SOCS3, CCL19, CENPE, CDC20, UBE2C, ADIPOQ, ECT2, CCL18, CCL17, CDC25B, CCNB1, CCL13, ADRB2, CCR7, CCL14, VEGFA, TXN, CKS2, BUB1B, XCL1, UBE2S, BCAR3	376	1143	16650	1.70464	0.96678	0.0115526	1.23134
GOTERM_BP_FAT	GO:0042092~type 2 immune response	6	1.48883	0.000688546	NOD2, CD86, IL27RA, IL4R, BCL3, XCL1	376	32	16650	8.30286	0.973242	0.0122406	1.30907
GOTERM_BP_FAT	GO:0050704~regulation of interleukin-1 secretion	6	1.48883	0.000688546	NOD2, CCR7, PANX1, CCL19, ZC3H12A, TRIM16	376	32	16650	8.30286	0.973242	0.0122406	1.30907
GOTERM_BP_FAT	GO:0043299~leukocyte degranulation	8	1.98511	0.000690818	CORO1A, RAC2, LYN, IL4R, RASGRP1, FCER1G, PLA2G3, IL13RA2	376	66	16650	5.3675	0.97356	0.0122394	1.31336
GOTERM_BP_FAT	GO:0033273~response to vitamin	9	2.23325	0.000706137	TYMS, KYNU, CCL2, CYP27B1, TNC, POSTN, COL1A1, TGFB1, AQP3	376	86	16650	4.63415	0.975607	0.0124671	1.3423
GOTERM_BP_FAT	GO:0045787~positive regulation of cell cycle	19	4.71464	0.000712938	KIF14, KIF23, CDC6, CDK1, CDK5R1, E2F7, DLGAP5, AURKA, NDC80, BIRC5, UBE2C, ECT2, TGFB1, CDC25B, FAM83D, CCNB1, TGM1, CKS2, FOSL1	376	339	16650	2.48188	0.976465	0.0125444	1.35514
GOTERM_BP_FAT	GO:0045597~positive regulation of cell differentiation	35	8.68486	0.00071973	TNFRSF12A, TRIM16, AURKA, GPR68, ZBTB16, PNP, TGFB1, TRIB1, AGTR1, CYP27B1, RASGRP1, CNR1, IL4R, LTF, ZC3H12A, CD24, ADAM8, ASPM, LYN, DUOXA1, SOCS3, TBX5, CCL19, ADIPOQ, ECT2, JUNB, CD83, CD86, DKK1, VEGFA, COL1A1, CA2, SERPINB3, PRDM1, SASH3	376	841	16650	1.84289	0.977291	0.012621	1.36797
GOTERM_BP_FAT	GO:0055082~cellular chemical homeostasis	31	7.69231	0.000791654	GNA15, CCL2, S100A8, S100A9, CXCR2, CD52, FPR3, GPR68, AQP3, TGFB1, AGTR1, P2RY2, P2RY1, LTF, CD24, SCO2, PTPRC, LYN, CCL19, PIM3, THY1, CCR7, CORO1A, CCL13, CCL14, CCR5, VSNL1, SLC26A9, CA2, RAB38, XCL1	376	713	16650	1.9253	0.984445	0.0138278	1.50369
GOTERM_BP_FAT	GO:1902533~positive regulation of intracellular signal transduction	37	9.18114	0.000810919	TNFRSF6B, GPR183, CCL2, S100A8, S100A7, SERPINA12, S100A9, TRIM15, TGFB1, CCL26, NOD2, HPSE, RASGRP1, P2RY1, LTF, ZC3H12A, CD24, TNIP2, ADAM8, CDK1, LYN, SOCS3, CCL19, ADIPOQ, ECT2, CCL18, CCL17, CCL13, ADRB2, CCR7, CCL14, F3, VEGFA, TXN, UBD, HBEGF, XCL1	376	915	16650	1.79063	0.985944	0.0141152	1.54002
GOTERM_BP_FAT	GO:0031325~positive regulation of cellular metabolic process	89	22.0844	0.000812228	LDLR, S100A8, S100A7, E2F7, S100A9, TTK, AURKA, TGFB1, AGTR1, NOD2, LTF, H2AFX, ADAM8, TNIP2, TOP2A, LTB, FOSL1, RTEL1, KIF14, CDK1, F12, CDC6, LYN, CD3D, DUOXA1, SOCS3, RELB, UBE2C, ECT2, TOX3, JUNB, CCR7, ADRB2, CD86, UHRF1, KRT17, F3, TXN, VEGFA, BUB1B, CTSC, HAS3, SERPINB3, COL1A1, UBE2S, TNFRSF6B, PSMB10, GPR183, CDK5R1, SBNO2, CCL2, NANOS1, APOC1, TRIM16, CHEK1, ITGB2, AFAP1L2, ZBTB16, CDH3…	376	2839	16650	1.3882	0.986041	0.0140912	1.54248
GOTERM_BP_FAT	GO:0050671~positive regulation of lymphocyte proliferation	11	2.72953	0.000814303	VCAM1, PTPRC, GPR183, CD86, CORO1A, CD274, CCL19, CD24, XCL1, PNP, SASH3	376	132	16650	3.69016	0.986192	0.0140805	1.5464
GOTERM_BP_FAT	GO:0051046~regulation of secretion	30	7.44417	0.000828934	S100A8, PANX1, S100A9, POSTN, TRIM16, GPR68, TGFB1, AGTR1, NOD2, RAC2, P2RY2, IL4R, CNR1, RASGRP1, P2RY1, CD2, FCER1G, ZC3H12A, ADAM8, SRGN, IL13RA2, LYN, CCL19, PIM3, BIRC5, ADIPOQ, CCR7, CD274, VSNL1, MARCKS	376	683	16650	1.94503	0.987215	0.0142848	1.57397
GOTERM_BP_FAT	GO:0072507~divalent inorganic cation homeostasis	22	5.45906	0.000849675	PTPRC, GNA15, CCL2, S100A8, LYN, S100A9, CCL19, CXCR2, CD52, FPR3, TGFB1, THY1, AGTR1, CORO1A, CCL13, CCR7, CYP27B1, CCL14, CCR5, P2RY1, CD24, XCL1	376	433	16650	2.24989	0.988537	0.014592	1.61305
GOTERM_BP_FAT	GO:0051094~positive regulation of developmental process	42	10.4218	0.000850638	TNFRSF12A, CXCR2, TRIM16, ITGB2, AURKA, GPR68, ZBTB16, PNP, TGFB1, TRIB1, CYP27B1, HPSE, RASGRP1, CNR1, IL4R, LTF, ZC3H12A, CD24, ADAM8, ASPM, ANGPTL4, CDK1, LYN, DUOXA1, TBX5, CCL19, CDC20, ECT2, ADIPOQ, CCNB1, CD83, ADRB2, CD86, DKK1, KRT17, F3, VEGFA, COL1A1, CA2, SERPINB3, PRDM1, SASH3	376	1089	16650	1.70784	0.988595	0.0145608	1.61487
GOTERM_BP_FAT	GO:0051336~regulation of hydrolase activity	49	12.1588	0.000857419	NRTN, GNA15, CCL2, S100A8, SERPINA12, S100A9, APOC1, PTTG1, TIMP3, PCOLCE, CCL26, AGTR1, RASGRP1, LTF, CSF2RB, IL2RG, SERPINB13, DEPDC1B, ANGPTL4, ELMOD1, CCL19, BIRC5, ECT2, CCL18, EPHA2, CCL17, THY1, PPP1R9B, UHRF1, IFI27, CCL13, CCR7, RGS20, RGS1, CCL14, LAMP3, CST7, F3, PI3, VEGFA, SERPINB1, HBEGF, SERPINB4, SH3BGRL3, SERPINB3, XCL1, SELE, IFI6, BCAR3	376	1337	16650	1.6229	0.988995	0.0146285	1.62764
GOTERM_BP_FAT	GO:0006873~cellular ion homeostasis	27	6.69975	0.000861554	GNA15, CCL2, S100A8, S100A9, CXCR2, CD52, FPR3, TGFB1, AGTR1, P2RY2, P2RY1, LTF, CD24, SCO2, PTPRC, LYN, CCL19, THY1, CORO1A, CCR7, CCL13, CCL14, CCR5, SLC26A9, CA2, RAB38, XCL1	376	588	16650	2.03335	0.989232	0.014651	1.63543
GOTERM_BP_FAT	GO:0051302~regulation of cell division	11	2.72953	0.000863273	KIF23, KIF14, CDC6, E2F7, VEGFA, C10ORF99, AURKA, ECT2, TGFB1, ASPM, CDC25B	376	133	16650	3.66241	0.989329	0.0146327	1.63866
GOTERM_BP_FAT	GO:0032946~positive regulation of mononuclear cell proliferation	11	2.72953	0.000863273	VCAM1, PTPRC, GPR183, CD86, CORO1A, CD274, CCL19, CD24, XCL1, PNP, SASH3	376	133	16650	3.66241	0.989329	0.0146327	1.63866
GOTERM_BP_FAT	GO:0002286~T cell activation involved in immune response	9	2.23325	0.000886676	GPR183, CD86, IL4R, RELB, CD1C, BCL3, FCER1G, CCL19, LCP1	376	89	16650	4.47795	0.990565	0.0149783	1.68273
GOTERM_BP_FAT	GO:0051303~establishment of chromosome localization	8	1.98511	0.000903495	KIF14, CCNB1, FAM83D, DLGAP5, CENPE, BIRC5, NDC80, CEP55	376	69	16650	5.13414	0.991364	0.0152116	1.71439
GOTERM_BP_FAT	GO:0046651~lymphocyte proliferation	16	3.97022	0.000956047	PSMB10, GPR183, PTPRC, LYN, CCL19, PNP, TGFB1, VCAM1, CORO1A, CD86, RAC2, CD274, PRDM1, CD24, XCL1, SASH3	376	263	16650	2.69396	0.99345	0.0160383	1.81325
GOTERM_BP_FAT	GO:0043549~regulation of kinase activity	33	8.18859	0.00095956	CDK5R1, AFAP1L2, TGFB1, TRIB1, NOD2, RAC2, RASGRP1, LTF, CD24, ADAM8, KIF14, CDK1, PTPRC, CDC6, LYN, SOCS3, CCL19, CENPE, CDKN3, UBE2C, ADIPOQ, ECT2, CISH, THY1, CDC25B, CBLC, ADRB2, CCR7, VEGFA, TXN, CKS2, FABP4, SERPINB3	376	788	16650	1.85445	0.99357	0.0160456	1.81985
GOTERM_BP_FAT	GO:0007093~mitotic cell cycle checkpoint	12	2.97767	0.000966443	CCNB1, CDK1, E2F7, ZWINT, BUB1, TTK, BUB1B, CHEK1, NDC80, AURKA, TOP2A, TGFB1	376	159	16650	3.34203	0.993799	0.0161086	1.83279
GOTERM_BP_FAT	GO:0009893~positive regulation of metabolic process	94	23.3251	0.000969939	LDLR, S100A8, S100A7, E2F7, S100A9, TTK, AURKA, TGFB1, AGTR1, NOD2, LTF, H2AFX, ADAM8, TNIP2, TOP2A, LTB, FOSL1, RTEL1, KIF14, CDK1, F12, CDC6, LYN, CD3D, DUOXA1, SOCS3, RELB, UBE2C, TOX3, ECT2, JUNB, CCR7, ADRB2, CD86, UHRF1, KRT17, F3, TXN, VEGFA, SLC26A9, BUB1B, CTSC, HAS3, PRDM1, SERPINB3, COL1A1, UBE2S, TNFRSF6B, PSMB10, GPR183, CDK5R1, SBNO2, CCL2, TNC, NANOS1, APOC1, TRIM16, CHEK1, ITGB2, …	376	3052	16650	1.36386	0.993912	0.0161154	1.83936
GOTERM_BP_FAT	GO:0010604~positive regulation of macromolecule metabolic process	89	22.0844	0.000981114	LDLR, S100A8, S100A7, E2F7, S100A9, TTK, AURKA, TGFB1, AGTR1, NOD2, LTF, H2AFX, ADAM8, TNIP2, TOP2A, LTB, FOSL1, RTEL1, KIF14, CDK1, F12, CDC6, LYN, CD3D, SOCS3, RELB, UBE2C, ECT2, TOX3, JUNB, CCR7, ADRB2, CD86, UHRF1, KRT17, F3, TXN, VEGFA, SLC26A9, BUB1B, CTSC, HAS3, PRDM1, SERPINB3, COL1A1, UBE2S, TNFRSF6B, PSMB10, GPR183, CDK5R1, SBNO2, CCL2, TNC, NANOS1, TRIM16, CHEK1, AFAP1L2, ZBTB16, CDH3,…	376	2856	16650	1.37993	0.99426	0.0162483	1.86037
GOTERM_BP_FAT	GO:0050000~chromosome localization	8	1.98511	0.000984819	KIF14, CCNB1, FAM83D, DLGAP5, CENPE, BIRC5, NDC80, CEP55	376	70	16650	5.06079	0.994371	0.016258	1.86733
GOTERM_BP_FAT	GO:0032943~mononuclear cell proliferation	16	3.97022	0.00102908	PSMB10, GPR183, PTPRC, LYN, CCL19, PNP, TGFB1, VCAM1, CORO1A, CD86, RAC2, CD274, PRDM1, CD24, XCL1, SASH3	376	265	16650	2.67363	0.99554	0.0169296	1.95047
GOTERM_BP_FAT	GO:0002275~myeloid cell activation involved in immune response	8	1.98511	0.00107179	SBNO2, RAC2, LYN, IL4R, RASGRP1, FCER1G, PLA2G3, IL13RA2	376	71	16650	4.98951	0.996438	0.0175716	2.03064
GOTERM_BP_FAT	GO:0072503~cellular divalent inorganic cation homeostasis	21	5.21092	0.00114892	PTPRC, GNA15, CCL2, S100A8, LYN, S100A9, CCL19, CXCR2, CD52, FPR3, TGFB1, THY1, AGTR1, CORO1A, CCL13, CCR7, CCL14, CCR5, P2RY1, CD24, XCL1	376	413	16650	2.25162	0.997626	0.0187664	2.17526
GOTERM_BP_FAT	GO:0007204~positive regulation of cytosolic calcium ion concentration	16	3.97022	0.00119567	PTPRC, GNA15, LYN, CCL19, CXCR2, CD52, FPR3, TGFB1, THY1, AGTR1, CORO1A, CCR7, CCR5, P2RY1, CD24, XCL1	376	269	16650	2.63387	0.998144	0.0194625	2.26282
GOTERM_BP_FAT	GO:0050801~ion homeostasis	30	7.44417	0.00120833	GNA15, CCL2, S100A8, S100A9, CXCR2, CD52, FPR3, TGFB1, AGTR1, CYP27B1, P2RY2, P2RY1, LTF, CD24, SCO2, PTPRC, LYN, PDK4, CCL19, THY1, CCR7, CORO1A, CCL13, CCL14, CCR5, SLC26A9, CA2, RAB38, XCL1, IFI6	376	699	16650	1.90051	0.998264	0.019606	2.28651
GOTERM_BP_FAT	GO:0030003~cellular cation homeostasis	26	6.45161	0.00129806	GNA15, CCL2, S100A8, S100A9, CXCR2, CD52, FPR3, TGFB1, AGTR1, P2RY1, LTF, CD24, SCO2, PTPRC, LYN, CCL19, THY1, CORO1A, CCR7, CCL13, CCL14, CCR5, SLC26A9, CA2, RAB38, XCL1	376	573	16650	2.0093	0.998917	0.0209828	2.45431
GOTERM_BP_FAT	GO:0042060~wound healing	25	6.20347	0.00131254	KRT6A, GNA15, S100A8, TNC, S100A9, POSTN, CDH3, TGFB1, APOD, RAC2, HPSE, P2RY1, FCER1G, HBB, F12, LYN, MMP12, CCNB1, F3, SPRR3, HBEGF, COL1A1, MERTK, LCP1, PLAU	376	542	16650	2.04252	0.998997	0.0211495	2.48137
GOTERM_BP_FAT	GO:0045862~positive regulation of proteolysis	19	4.71464	0.00132632	PSMB10, F12, CDK1, S100A8, S100A9, AURKA, CDC20, UBE2C, PCOLCE, TRIB1, CCNB1, IFI27, F3, ZC3H12A, BUB1B, CTSC, SERPINB3, RNF19B, ADAM8	376	358	16650	2.35016	0.999067	0.021304	2.5071
GOTERM_BP_FAT	GO:0001568~blood vessel development	26	6.45161	0.00137951	CCL2, TNFRSF12A, S100A7, E2F7, CXCR2, ITGB2, MMP2, TGFB1, TYMP, APOD, HPSE, ZC3H12A, ADAM8, FOSL1, ANGPTL4, SOCS3, TBX5, TNMD, EPHA2, JUNB, THY1, F3, VEGFA, PRDM1, COL1A1, TNFAIP2	376	576	16650	1.99884	0.999295	0.0220821	2.6064
GOTERM_BP_FAT	GO:0045088~regulation of innate immune response	19	4.71464	0.001399	PSMB10, LYN, SOCS3, RELB, ITGB2, TRIM15, MMP2, NOD2, CD86, PARP9, RASGRP1, IRF7, CLEC4A, LTF, FCER1G, SERPINB4, CLEC7A, TNIP2, ADAM8	376	360	16650	2.3371	0.999364	0.0223228	2.64275
GOTERM_BP_FAT	GO:0002695~negative regulation of leukocyte activation	11	2.72953	0.00142265	LYN, IL4R, CNR1, CD274, ZC3H12A, PRDM1, XCL1, MERTK, SAMSN1, TGFB1, IL13RA2	376	142	16650	3.43029	0.999438	0.0226275	2.68685
GOTERM_BP_FAT	GO:0045937~positive regulation of phosphate metabolic process	40	9.92556	0.00143727	TNFRSF6B, GPR183, CDK5R1, CCL2, S100A7, TTK, AFAP1L2, TGFB1, CCL26, NOD2, RASGRP1, P2RY1, LTF, ZC3H12A, CD24, ADAM8, KIF14, CDK1, PTPRC, CDC6, LYN, SOCS3, CCL19, CENPE, ADIPOQ, ECT2, CCL18, CCL17, CDC25B, CCNB1, CCL13, ADRB2, CCR7, CCL14, VEGFA, TXN, CKS2, AREG, XCL1, BCAR3	376	1049	16650	1.68854	0.99948	0.0227886	2.7141
GOTERM_BP_FAT	GO:0010562~positive regulation of phosphorus metabolic process	40	9.92556	0.00143727	TNFRSF6B, GPR183, CDK5R1, CCL2, S100A7, TTK, AFAP1L2, TGFB1, CCL26, NOD2, RASGRP1, P2RY1, LTF, ZC3H12A, CD24, ADAM8, KIF14, CDK1, PTPRC, CDC6, LYN, SOCS3, CCL19, CENPE, ADIPOQ, ECT2, CCL18, CCL17, CDC25B, CCNB1, CCL13, ADRB2, CCR7, CCL14, VEGFA, TXN, CKS2, AREG, XCL1, BCAR3	376	1049	16650	1.68854	0.99948	0.0227886	2.7141
GOTERM_BP_FAT	GO:0055080~cation homeostasis	28	6.94789	0.00147301	GNA15, CCL2, S100A8, S100A9, CXCR2, CD52, FPR3, TGFB1, AGTR1, CYP27B1, P2RY1, LTF, CD24, SCO2, PTPRC, LYN, PDK4, CCL19, THY1, CCR7, CORO1A, CCL13, CCL14, CCR5, SLC26A9, CA2, RAB38, XCL1	376	643	16650	1.92829	0.999569	0.0232789	2.7807
GOTERM_BP_FAT	GO:0043491~protein kinase B signaling	11	2.72953	0.00149973	CCR7, CCL2, HPSE, F3, TXN, CCL19, HBEGF, ADAM8, MERTK, TGFB1, EPHA2	376	143	16650	3.4063	0.999626	0.0236256	2.83046
GOTERM_BP_FAT	GO:0031099~regeneration	12	2.97767	0.00150997	CCNB1, CDK1, TYMS, CCL2, APOD, MKI67, TNC, POSTN, AURKA, UGT1A1, TGFB1, LCP1	376	168	16650	3.16299	0.999645	0.0237141	2.84953
GOTERM_BP_FAT	GO:0050715~positive regulation of cytokine secretion	9	2.23325	0.00155359	NOD2, PANX1, IL4R, RASGRP1, CD274, CD2, CCL19, POSTN, TRIM16	376	97	16650	4.10863	0.999718	0.0243186	2.93068
GOTERM_BP_FAT	GO:0032649~regulation of interferon-gamma production	9	2.23325	0.00155359	CCR7, IL27RA, RASGRP1, CD274, CD2, BCL3, ZC3H12A, XCL1, SASH3	376	97	16650	4.10863	0.999718	0.0243186	2.93068
GOTERM_BP_FAT	GO:0042633~hair cycle	9	2.23325	0.00155359	KRTAP4-9, KRT25, KRT27, DKK1, KRT17, HPSE, KRT16, KRTAP4-8, CDH3	376	97	16650	4.10863	0.999718	0.0243186	2.93068
GOTERM_BP_FAT	GO:0042303~molting cycle	9	2.23325	0.00155359	KRTAP4-9, KRT25, KRT27, DKK1, KRT17, HPSE, KRT16, KRTAP4-8, CDH3	376	97	16650	4.10863	0.999718	0.0243186	2.93068
GOTERM_BP_FAT	GO:0030198~extracellular matrix organization	18	4.4665	0.00156303	COL4A4, EGFL6, TNC, FSCN1, POSTN, ITGB2, MMP2, TGFB1, MMP12, VCAM1, CD47, HPSE, BCL3, COL1A1, HAS3, ADAM8, COL11A1, LCP1	376	334	16650	2.38645	0.999732	0.0243921	2.94824
GOTERM_BP_FAT	GO:0002292~T cell differentiation involved in immune response	7	1.73697	0.00157531	GPR183, CD86, IL4R, RELB, BCL3, FCER1G, CCL19	376	56	16650	5.53524	0.999748	0.0245089	2.97108
GOTERM_BP_FAT	GO:0002407~dendritic cell chemotaxis	5	1.24069	0.00159722	GPR183, CCR7, CCR5, CCL19, CXCR2	376	23	16650	9.6265	0.999776	0.0247725	3.0118
GOTERM_BP_FAT	GO:0031100~organ regeneration	8	1.98511	0.00160106	CDK1, TYMS, CCL2, MKI67, AURKA, UGT1A1, TGFB1, LCP1	376	76	16650	4.66125	0.99978	0.0247583	3.01893
GOTERM_BP_FAT	GO:0043062~extracellular structure organization	18	4.4665	0.0016365	COL4A4, EGFL6, TNC, FSCN1, POSTN, ITGB2, MMP2, TGFB1, MMP12, VCAM1, CD47, HPSE, BCL3, COL1A1, HAS3, ADAM8, COL11A1, LCP1	376	335	16650	2.37933	0.999818	0.0252257	3.08476
GOTERM_BP_FAT	GO:0001818~negative regulation of cytokine production	14	3.47395	0.00168292	RELB, CDH3, ADIPOQ, TGFB1, EPHA2, CD83, APOD, CD274, ZC3H12A, LTF, BCL3, CD24, XCL1, SRGN	376	223	16650	2.78003	0.999857	0.0258567	3.17094
GOTERM_BP_FAT	GO:0030316~osteoclast differentiation	8	1.98511	0.0017278	GPR183, SBNO2, LTF, GPR68, CA2, JUNB, SNX10, EPHA2	376	77	16650	4.60072	0.999887	0.0264604	3.25418
GOTERM_BP_FAT	GO:0050832~defense response to fungus	6	1.48883	0.00173069	S100A8, S100A9, LTF, C10ORF99, COTL1, TGFB1	376	39	16650	6.8126	0.999889	0.0264272	3.25953
GOTERM_BP_FAT	GO:0031577~spindle checkpoint	6	1.48883	0.00173069	CCNB1, BUB1, TTK, BUB1B, BIRC5, NDC80	376	39	16650	6.8126	0.999889	0.0264272	3.25953
GOTERM_BP_FAT	GO:0033003~regulation of mast cell activation	6	1.48883	0.00173069	RAC2, LYN, IL4R, CNR1, FCER1G, IL13RA2	376	39	16650	6.8126	0.999889	0.0264272	3.25953
GOTERM_BP_FAT	GO:0070661~leukocyte proliferation	16	3.97022	0.0017758	PSMB10, GPR183, PTPRC, LYN, CCL19, PNP, TGFB1, VCAM1, CORO1A, CD86, RAC2, CD274, PRDM1, CD24, XCL1, SASH3	376	280	16650	2.5304	0.999912	0.0270288	3.34314
GOTERM_BP_FAT	GO:0006875~cellular metal ion homeostasis	23	5.7072	0.00181025	PTPRC, GNA15, CCL2, S100A8, LYN, S100A9, CCL19, CXCR2, CD52, FPR3, TGFB1, THY1, AGTR1, CORO1A, CCL13, CCR7, CCL14, CCR5, P2RY1, LTF, CD24, XCL1, SCO2	376	491	16650	2.07431	0.999927	0.027467	3.40694
GOTERM_BP_FAT	GO:0048514~blood vessel morphogenesis	23	5.7072	0.00181025	CCL2, S100A7, TNFRSF12A, TBX5, E2F7, TNMD, CXCR2, ITGB2, MMP2, JUNB, EPHA2, TGFB1, THY1, TYMP, APOD, HPSE, F3, VEGFA, ZC3H12A, PRDM1, ADAM8, TNFAIP2, ANGPTL4	376	491	16650	2.07431	0.999927	0.027467	3.40694
GOTERM_BP_FAT	GO:0001894~tissue homeostasis	13	3.22581	0.00181064	ADRB2, NOD2, CORO1A, PRR4, RAC2, NANOS1, VEGFA, LYZ, LTF, CA2, CDH3, ADAM8, SASH3	376	198	16650	2.9074	0.999927	0.0273937	3.40765
GOTERM_BP_FAT	GO:2000026~regulation of multicellular organismal development	58	14.3921	0.00187507	IL27RA, CXCR2, PNP, AQP3, TGFB1, HPSE, IL4R, LTF, ADAM8, ASPM, KIF14, CDK1, LYN, DUOXA1, TNMD, ECT2, THY1, CD83, ADRB2, CD86, KRT17, F3, VEGFA, COL1A1, SERPINB3, CA2, PRDM1, PSMB10, GPR183, CDK5R1, CCL2, TNFRSF12A, ITGB2, TRIM16, GPR68, ZBTB16, CDH3, TRIB1, TSC22D3, CYP27B1, RASGRP1, CNR1, CD2, ZC3H12A, CD24, PHLDA2, SRGN, ANGPTL4, TBX5, CCL19, CDC20, ADIPOQ, EPHA2, CCNB1, DKK1, IRF7, SASH3, SLC4…	376	1721	16650	1.49236	0.999948	0.0282743	3.52687
GOTERM_BP_FAT	GO:0033032~regulation of myeloid cell apoptotic process	5	1.24069	0.00188297	NOD2, IRF7, FCER1G, CXCR2, ADIPOQ	376	24	16650	9.2254	0.99995	0.0283106	3.54147
GOTERM_BP_FAT	GO:0050701~interleukin-1 secretion	6	1.48883	0.00194194	NOD2, CCR7, PANX1, CCL19, ZC3H12A, TRIM16	376	40	16650	6.64229	0.999964	0.029102	3.65044
GOTERM_BP_FAT	GO:0043303~mast cell degranulation	6	1.48883	0.00194194	LYN, IL4R, RASGRP1, FCER1G, PLA2G3, IL13RA2	376	40	16650	6.64229	0.999964	0.029102	3.65044
GOTERM_BP_FAT	GO:2000514~regulation of CD4-positive, alpha-beta T cell activation	6	1.48883	0.00194194	CD83, CD86, IL4R, CCL19, XCL1, SASH3	376	40	16650	6.64229	0.999964	0.029102	3.65044
GOTERM_BP_FAT	GO:0045931~positive regulation of mitotic cell cycle	10	2.48139	0.00197746	CCNB1, CDK1, CDC6, DLGAP5, BIRC5, NDC80, AURKA, UBE2C, TGFB1, CDC25B	376	124	16650	3.57112	0.99997	0.0295427	3.71602
GOTERM_BP_FAT	GO:0032880~regulation of protein localization	37	9.18114	0.00199332	CDK5R1, CCL2, PANX1, POSTN, TRIM16, GPR68, TGFB1, NOD2, RAC2, APOD, RASGRP1, CNR1, IL4R, CD2, BCL3, ZC3H12A, ADAM8, SRGN, ELMOD1, CDK1, LYN, CCL19, BIRC5, PIM3, ADIPOQ, ECT2, EPHA2, PPP1R9B, IFI27, RGS20, CCR7, CD274, VSNL1, VEGFA, TXN, MARCKS, LCP1	376	962	16650	1.70315	0.999972	0.0296921	3.74529
GOTERM_BP_FAT	GO:0042098~T cell proliferation	12	2.97767	0.00199538	PSMB10, VCAM1, PTPRC, CD86, CORO1A, CD274, CCL19, CD24, XCL1, PNP, TGFB1, SASH3	376	174	16650	3.05393	0.999972	0.0296384	3.74908
GOTERM_BP_FAT	GO:0098771~inorganic ion homeostasis	28	6.94789	0.00204705	GNA15, CCL2, S100A8, S100A9, CXCR2, CD52, FPR3, TGFB1, AGTR1, CYP27B1, P2RY1, LTF, CD24, SCO2, PTPRC, LYN, PDK4, CCL19, THY1, CCR7, CORO1A, CCL13, CCL14, CCR5, SLC26A9, CA2, RAB38, XCL1	376	658	16650	1.88434	0.999979	0.0303093	3.84437
GOTERM_BP_FAT	GO:0009966~regulation of signal transduction	84	20.8437	0.00205257	S100A8, S100A7, S100A9, TTK, POSTN, AURKA, TGFB1, FAM83D, NOD2, APOD, HPSE, SH3BGR, LTF, DEPDC1B, ADAM8, TNIP2, ASPM, KIF14, CDK1, LYN, SOCS3, GPRASP1, PBK, ECT2, THY1, CCR7, ADRB2, CD86, F3, TXN, VEGFA, UBD, CTSC, PRDM1, SERPINB3, COL1A1, TNFRSF6B, PSMB10, NETO2, GPR183, CDK5R1, CCL2, TNFRSF12A, SERPINA12, TRIM16, CHEK1, AFAP1L2, TRIM15, CDH3, TIMP3, TRIB1, CCL26, CYP27B1, RAC2, RASGRP1, P2RY1, …	376	2728	16650	1.36352	0.99998	0.0303047	3.85455
GOTERM_BP_FAT	GO:0060135~maternal process involved in female pregnancy	7	1.73697	0.00206624	IFI27, CCL2, CYP27B1, CNR1, PRDM1, JUNB, GJB2	376	59	16650	5.25379	0.999981	0.0304183	3.87974
GOTERM_BP_FAT	GO:0032760~positive regulation of tumor necrosis factor production	7	1.73697	0.00206624	NOD2, CCL2, RASGRP1, CD2, FCER1G, CCL19, SASH3	376	59	16650	5.25379	0.999981	0.0304183	3.87974
GOTERM_BP_FAT	GO:0002757~immune response-activating signal transduction	23	5.7072	0.00213326	PSMB10, PTPRC, LYN, CD3D, RELB, FPR3, ITGB2, TRIM15, TRBC1, HLA-DQA2, HLA-DQA1, THY1, ARPC1B, NOD2, CCR7, CD86, IRF7, CLEC4A, LTF, FCER1G, CLEC7A, TNIP2, ADAM8	376	498	16650	2.04515	0.999987	0.0313028	4.00317
GOTERM_BP_FAT	GO:0009991~response to extracellular stimulus	21	5.21092	0.0021515	KYNU, CCL2, LYN, TNC, PDK4, POSTN, UGT1A1, ADIPOQ, AQP3, TGFB1, VCAM1, TYMS, PPP1R9B, NOD2, ADRB2, CYP27B1, CNR1, DSC2, ZC3H12A, COL1A1, FOSL1	376	435	16650	2.13775	0.999988	0.0314786	4.03672
GOTERM_BP_FAT	GO:0042088~T-helper 1 type immune response	6	1.48883	0.00217144	IL27RA, IL4R, RELB, BCL3, CCL19, XCL1	376	41	16650	6.48028	0.999989	0.031678	4.07341
GOTERM_BP_FAT	GO:0032845~negative regulation of homeostatic process	12	2.97767	0.00218287	PTPRC, TSC22D3, CCR7, CCR5, FCER1G, CCL19, CXCR2, PIM3, XCL1, TGFB1, RTEL1, THY1	376	176	16650	3.01922	0.99999	0.0317542	4.09443
GOTERM_BP_FAT	GO:0055074~calcium ion homeostasis	20	4.96278	0.00218903	PTPRC, GNA15, CCL2, LYN, CCL19, CXCR2, CD52, FPR3, TGFB1, THY1, AGTR1, CORO1A, CCL13, CCR7, CCL14, CYP27B1, CCR5, P2RY1, CD24, XCL1	376	405	16650	2.18676	0.99999	0.0317547	4.10575
GOTERM_BP_FAT	GO:0002764~immune response-regulating signaling pathway	24	5.95533	0.002198	PSMB10, PTPRC, LYN, CD3D, RELB, FPR3, ITGB2, TRIM15, TRBC1, HLA-DQA2, HLA-DQA1, THY1, ARPC1B, CD86, NOD2, CCR7, IRF7, CLEC4A, LTF, FCER1G, CLEC7A, CD24, TNIP2, ADAM8	376	531	16650	2.00144	0.999991	0.0317953	4.12224
GOTERM_BP_FAT	GO:0045834~positive regulation of lipid metabolic process	10	2.48139	0.00220684	AGTR1, NOD2, ADRB2, CCR7, LDLR, LYN, APOC1, CCL19, ADIPOQ, TGFB1	376	126	16650	3.51444	0.999991	0.0318337	4.13849
GOTERM_BP_FAT	GO:0009306~protein secretion	22	5.45906	0.00228147	LYN, PANX1, CCL19, PIM3, BIRC5, TRIM16, POSTN, GPR68, PNP, TGFB1, CCR7, NOD2, RASGRP1, CNR1, IL4R, CD274, VSNL1, CD2, ZC3H12A, MARCKS, ADAM8, SRGN	376	469	16650	2.07719	0.999994	0.0328037	4.27557
GOTERM_BP_FAT	GO:0048871~multicellular organismal homeostasis	17	4.21836	0.00230953	NANOS1, LYZ, ACADL, CDH3, AQP3, CORO1A, NOD2, ADRB2, PRR4, RAC2, KRT16, CNR1, VEGFA, LTF, CA2, ADAM8, SASH3	376	317	16650	2.37474	0.999995	0.0331105	4.32707
GOTERM_BP_FAT	GO:0045860~positive regulation of protein kinase activity	22	5.45906	0.00231935	KIF14, PTPRC, CDC6, CDK1, CDK5R1, CCL19, AFAP1L2, CENPE, ECT2, ADIPOQ, TGFB1, CDC25B, ADRB2, CCR7, NOD2, RASGRP1, TXN, VEGFA, CKS2, LTF, CD24, ADAM8	376	470	16650	2.07277	0.999995	0.0331587	4.34507
GOTERM_BP_FAT	GO:0050864~regulation of B cell activation	10	2.48139	0.00232921	PTPRC, GPR183, NOD2, IL27RA, LYN, PRDM1, TNIP2, SAMSN1, TGFB1, SASH3	376	127	16650	3.48676	0.999995	0.0332073	4.36316
GOTERM_BP_FAT	GO:0010646~regulation of cell communication	91	22.5806	0.00238081	S100A8, S100A7, S100A9, TTK, POSTN, AURKA, TGFB1, FAM83D, NOD2, APOD, HPSE, SH3BGR, LTF, DEPDC1B, ADAM8, TNIP2, ASPM, KIF14, CDK1, LYN, SOCS3, GPRASP1, PIM3, PBK, ECT2, THY1, CD86, CCR7, ADRB2, F3, VSNL1, TXN, VEGFA, UBD, CTSC, PRDM1, CA2, SERPINB3, COL1A1, TNFRSF6B, PSMB10, NETO2, GPR183, CDK5R1, CCL2, SERPINA12, TNFRSF12A, TRIM16, CHEK1, AFAP1L2, GPR68, TRIM15, CDH3, TIMP3, TRIB1, CCL26, CYP27B…	376	3020	16650	1.33432	0.999996	0.0338396	4.45775
GOTERM_BP_FAT	GO:0045104~intermediate filament cytoskeleton organization	6	1.48883	0.00242008	KRT6C, KRT25, KRT6A, KRT74, KRT17, KRT16	376	42	16650	6.32599	0.999997	0.0342962	4.52968
GOTERM_BP_FAT	GO:0002448~mast cell mediated immunity	6	1.48883	0.00242008	LYN, IL4R, RASGRP1, FCER1G, PLA2G3, IL13RA2	376	42	16650	6.32599	0.999997	0.0342962	4.52968
GOTERM_BP_FAT	GO:0007091~metaphase/anaphase transition of mitotic cell cycle	6	1.48883	0.00242008	CCNB1, DLGAP5, BUB1, TTK, BUB1B, NDC80	376	42	16650	6.32599	0.999997	0.0342962	4.52968
GOTERM_BP_FAT	GO:0002819~regulation of adaptive immune response	10	2.48139	0.00245691	PTPRC, IL27RA, IL4R, IRF7, FCER1G, CCL19, XCL1, SAMSN1, TGFB1, SASH3	376	128	16650	3.45952	0.999998	0.0347161	4.59708
GOTERM_BP_FAT	GO:0007062~sister chromatid cohesion	10	2.48139	0.00245691	CENPN, SPC25, ZWINT, NUF2, BUB1, BUB1B, CENPE, BIRC5, NDC80, CDC20	376	128	16650	3.45952	0.999998	0.0347161	4.59708
GOTERM_BP_FAT	GO:0051235~maintenance of location	16	3.97022	0.00248461	PTPRC, S100A8, LYN, S100A7, S100A9, CCL19, TGFB1, THY1, CORO1A, CCR7, CCR5, BCL3, ZC3H12A, XCL1, ASPM, SRGN	376	290	16650	2.44314	0.999998	0.0350071	4.64775
GOTERM_BP_FAT	GO:0033674~positive regulation of kinase activity	23	5.7072	0.0025332	KIF14, PTPRC, CDC6, CDK1, CDK5R1, LYN, CCL19, AFAP1L2, CENPE, ECT2, ADIPOQ, TGFB1, CDC25B, ADRB2, CCR7, NOD2, RASGRP1, TXN, VEGFA, CKS2, LTF, CD24, ADAM8	376	505	16650	2.0168	0.999998	0.0355849	4.73656
GOTERM_BP_FAT	GO:0043372~positive regulation of CD4-positive, alpha-beta T cell differentiation	5	1.24069	0.00255697	CD83, CD86, IL4R, CCL19, SASH3	376	26	16650	8.51575	0.999999	0.0358176	4.77999
GOTERM_BP_FAT	GO:0060706~cell differentiation involved in embryonic placenta development	5	1.24069	0.00255697	KRT19, SOCS3, E2F7, ST14, PRDM1	376	26	16650	8.51575	0.999999	0.0358176	4.77999
GOTERM_BP_FAT	GO:0051480~regulation of cytosolic calcium ion concentration	16	3.97022	0.00265578	PTPRC, GNA15, LYN, CCL19, CXCR2, CD52, FPR3, TGFB1, THY1, AGTR1, CORO1A, CCR7, CCR5, P2RY1, CD24, XCL1	376	292	16650	2.42641	0.999999	0.0370789	4.96028
GOTERM_BP_FAT	GO:0045089~positive regulation of innate immune response	16	3.97022	0.00265578	PSMB10, LYN, RELB, ITGB2, TRIM15, MMP2, NOD2, CD86, RASGRP1, IRF7, CLEC4A, LTF, FCER1G, CLEC7A, TNIP2, ADAM8	376	292	16650	2.42641	0.999999	0.0370789	4.96028
GOTERM_BP_FAT	GO:0045103~intermediate filament-based process	6	1.48883	0.00268878	KRT6C, KRT25, KRT6A, KRT74, KRT17, KRT16	376	43	16650	6.17887	0.999999	0.0374323	5.02043
GOTERM_BP_FAT	GO:0071396~cellular response to lipid	23	5.7072	0.00277904	SBNO2, CCL2, LYN, LDLR, TNC, PDK4, UGT1A1, TGFB1, TRIB1, CMPK2, CCNB1, PPP1R9B, CYP7B1, CD86, CYP27B1, CCR5, CXCL16, PLSCR3, LTF, ZC3H12A, PRDM1, COL1A1, TNIP2	376	509	16650	2.00095	1	0.038564	5.18474
GOTERM_BP_FAT	GO:0051897~positive regulation of protein kinase B signaling	8	1.98511	0.00284702	CCR7, HPSE, F3, TXN, CCL19, HBEGF, ADAM8, TGFB1	376	84	16650	4.21733	1	0.0393861	5.30832
GOTERM_BP_FAT	GO:0051047~positive regulation of secretion	18	4.4665	0.00293921	S100A8, PANX1, S100A9, CCL19, TRIM16, POSTN, GPR68, TGFB1, NOD2, P2RY2, RASGRP1, IL4R, CD274, VSNL1, P2RY1, CD2, FCER1G, ADAM8	376	355	16650	2.24528	1	0.0405306	5.47566
GOTERM_BP_FAT	GO:0033028~myeloid cell apoptotic process	5	1.24069	0.00294901	NOD2, IRF7, FCER1G, CXCR2, ADIPOQ	376	27	16650	8.20035	1	0.0405569	5.49344
GOTERM_BP_FAT	GO:0002828~regulation of type 2 immune response	5	1.24069	0.00294901	NOD2, CD86, IL27RA, IL4R, XCL1	376	27	16650	8.20035	1	0.0405569	5.49344
GOTERM_BP_FAT	GO:0045839~negative regulation of mitotic nuclear division	6	1.48883	0.00297843	CCNB1, BUB1, TTK, BUB1B, CHEK1, NDC80	376	44	16650	6.03844	1	0.0408471	5.54677
GOTERM_BP_FAT	GO:0001944~vasculature development	26	6.45161	0.0030272	CCL2, TNFRSF12A, S100A7, E2F7, CXCR2, ITGB2, MMP2, TGFB1, TYMP, APOD, HPSE, ZC3H12A, ADAM8, FOSL1, ANGPTL4, SOCS3, TBX5, TNMD, EPHA2, JUNB, THY1, F3, VEGFA, PRDM1, COL1A1, TNFAIP2	376	610	16650	1.88743	1	0.0413951	5.63512
GOTERM_BP_FAT	GO:0002443~leukocyte mediated immunity	18	4.4665	0.00306789	PTPRC, IL27RA, LYN, TGFB1, CORO1A, NOD2, RAC2, RASGRP1, IRF7, IL4R, BCL3, FCER1G, SERPINB4, CTSC, XCL1, PLA2G3, SASH3, IL13RA2	376	356	16650	2.23897	1	0.0418319	5.70877
GOTERM_BP_FAT	GO:0044236~multicellular organism metabolic process	10	2.48139	0.0031812	COL4A4, ADRB2, CCL2, COL6A6, COL6A5, COL1A1, COL11A1, MMP2, MMP12, TGFB1	376	133	16650	3.32947	1	0.0432334	5.91359
GOTERM_BP_FAT	GO:0050866~negative regulation of cell activation	11	2.72953	0.00326706	LYN, IL4R, CNR1, CD274, ZC3H12A, PRDM1, XCL1, MERTK, SAMSN1, TGFB1, IL13RA2	376	159	16650	3.06353	1	0.0442618	6.06851
GOTERM_BP_FAT	GO:0045123~cellular extravasation	6	1.48883	0.00328995	VCAM1, CCL2, ITGB2, ADAM8, SELPLG, SELE	376	45	16650	5.90426	1	0.0444511	6.10977
GOTERM_BP_FAT	GO:0002253~activation of immune response	24	5.95533	0.00336545	PSMB10, PTPRC, LYN, CD3D, CFB, RELB, FPR3, ITGB2, TRIM15, TRBC1, HLA-DQA2, HLA-DQA1, THY1, ARPC1B, NOD2, CCR7, CD86, IRF7, CLEC4A, LTF, FCER1G, CLEC7A, TNIP2, ADAM8	376	550	16650	1.9323	1	0.045333	6.24573
GOTERM_BP_FAT	GO:0036336~dendritic cell migration	5	1.24069	0.00338022	GPR183, CCR7, CCR5, CCL19, CXCR2	376	28	16650	7.90748	1	0.0454115	6.2723
GOTERM_BP_FAT	GO:0001773~myeloid dendritic cell activation	5	1.24069	0.00338022	CD86, RELB, CD2, UBD, TGFB1	376	28	16650	7.90748	1	0.0454115	6.2723
GOTERM_BP_FAT	GO:0030574~collagen catabolic process	7	1.73697	0.00338457	COL4A4, COL6A6, COL6A5, COL1A1, COL11A1, MMP2, MMP12	376	65	16650	4.76882	1	0.0453531	6.28014
GOTERM_BP_FAT	GO:0043410~positive regulation of MAPK cascade	22	5.45906	0.00339353	TNFRSF6B, CDK1, GPR183, CCL2, S100A7, CCL19, TGFB1, CCL18, CCL26, CCL17, ADRB2, CCR7, NOD2, CCL13, CCL14, RASGRP1, P2RY1, VEGFA, ZC3H12A, CD24, XCL1, ADAM8	376	485	16650	2.00866	1	0.0453552	6.29625
GOTERM_BP_FAT	GO:0032963~collagen metabolic process	9	2.23325	0.00342531	COL4A4, CCL2, COL6A6, COL6A5, COL1A1, COL11A1, MMP2, MMP12, TGFB1	376	110	16650	3.62307	1	0.0456549	6.3534
GOTERM_BP_FAT	GO:0051282~regulation of sequestering of calcium ion	9	2.23325	0.00342531	PTPRC, CORO1A, CCR7, CCR5, LYN, CCL19, XCL1, TGFB1, THY1	376	110	16650	3.62307	1	0.0456549	6.3534
GOTERM_BP_FAT	GO:0033033~negative regulation of myeloid cell apoptotic process	4	0.992556	0.00342968	NOD2, IRF7, FCER1G, CXCR2	376	14	16650	12.652	1	0.0455965	6.36125
GOTERM_BP_FAT	GO:0031324~negative regulation of cellular metabolic process	73	18.1141	0.00343608	HIST2H2AA3, HIST2H2AA4, E2F7, GABBR1, SYNCRIP, PTTG1, TGFB1, APOD, H2AFX, RTEL1, CDK1, CDC6, LYN, SOCS3, RELB, PBK, UBE2C, ACADL, MXD1, UGT1A1, JUNB, THY1, UGT1A10, UHRF1, CST7, TXN, VEGFA, BUB1B, SERPINB1, SERPINB4, PRDM1, SERPINB3, PSMB10, CDK5R1, SBNO2, SERPINA12, NANOS1, APOC1, ZBTB16, ZNF177, TIMP3, TRIB1, UGT1A7, UGT1A6, TSC22D3, UGT1A9, UGT1A8, CYP27B1, UGT1A3, CNR1, UGT1A4, BCL3, ZC3H12A,…	376	2345	16650	1.3785	1	0.0455648	6.37277
GOTERM_BP_FAT	GO:0050714~positive regulation of protein secretion	13	3.22581	0.00343945	NOD2, PANX1, IL4R, RASGRP1, CD274, VSNL1, CD2, CCL19, POSTN, TRIM16, GPR68, ADAM8, TGFB1	376	214	16650	2.69002	1	0.045494	6.37882
GOTERM_BP_FAT	GO:0002758~innate immune response-activating signal transduction	14	3.47395	0.00355044	PSMB10, LYN, RELB, ITGB2, TRIM15, NOD2, CD86, IRF7, CLEC4A, LTF, FCER1G, CLEC7A, TNIP2, ADAM8	376	243	16650	2.55122	1	0.0468122	6.5781
GOTERM_BP_FAT	GO:0006874~cellular calcium ion homeostasis	19	4.71464	0.00363266	PTPRC, GNA15, CCL2, LYN, CCL19, CXCR2, CD52, FPR3, TGFB1, THY1, AGTR1, CORO1A, CCL13, CCR7, CCL14, CCR5, P2RY1, CD24, XCL1	376	393	16650	2.14086	1	0.0477523	6.72546
GOTERM_BP_FAT	GO:0032465~regulation of cytokinesis	7	1.73697	0.00365395	KIF23, KIF14, CDC6, E2F7, AURKA, ECT2, CDC25B	376	66	16650	4.69657	1	0.0479063	6.76357
GOTERM_BP_FAT	GO:0002009~morphogenesis of an epithelium	23	5.7072	0.00367131	FRAS1, PSMB10, KRT6A, SOCS3, TNC, TBX5, CXCR2, MMP12, TGFB1, EPHA2, KRT25, CYP7B1, KRT27, KRT17, FREM2, KRT16, ALDH1A3, ST14, VEGFA, HBEGF, CA2, AREG, LCP1	376	521	16650	1.95486	1	0.0480093	6.79465
GOTERM_BP_FAT	GO:0007010~cytoskeleton organization	41	10.1737	0.00374793	KRT6C, KIF23, LOR, CXCL1, CDK5R1, KRT6A, CCL2, KRT6B, PRC1, S100A9, KIAA0101, TTK, ANLN, AURKA, CHEK1, TGFB1, CCL26, KRT25, RAC2, TUBB6, ASPM, KIF14, CDK1, FSCN1, KRT31, NDC80, BIRC5, THY1, PPP1R9B, ARPC1B, CCL13, CCR7, KRT19, CORO1A, KRT74, KRT17, KRT16, SH3BGRL3, PLA2G3, LCP1, KIF20A	376	1144	16650	1.58703	1	0.0488669	6.93168
GOTERM_BP_FAT	GO:0051208~sequestering of calcium ion	9	2.23325	0.00382483	PTPRC, CORO1A, CCR7, CCR5, LYN, CCL19, XCL1, TGFB1, THY1	376	112	16650	3.55837	1	0.0497229	7.06901
GOTERM_BP_FAT	GO:0048729~tissue morphogenesis	26	6.45161	0.00385184	PSMB10, FRAS1, KRT6A, TNC, CXCR2, TRIM15, TGFB1, KRT25, KRT27, ALDH1A3, COL11A1, SOCS3, TBX5, MMP12, EPHA2, CYP7B1, DKK1, KRT17, KRT16, FREM2, VEGFA, ST14, HBEGF, CA2, AREG, LCP1	376	622	16650	1.85101	1	0.0499427	7.11722
GOTERM_BP_FAT	GO:0023051~regulation of signaling	91	22.5806	0.00385313	S100A8, S100A7, S100A9, TTK, POSTN, AURKA, TGFB1, FAM83D, NOD2, APOD, HPSE, SH3BGR, LTF, DEPDC1B, ADAM8, TNIP2, ASPM, KIF14, CDK1, LYN, SOCS3, GPRASP1, PIM3, PBK, ECT2, THY1, CD86, CCR7, ADRB2, F3, VSNL1, TXN, VEGFA, UBD, CTSC, PRDM1, CA2, SERPINB3, COL1A1, TNFRSF6B, PSMB10, NETO2, GPR183, CDK5R1, CCL2, SERPINA12, TNFRSF12A, TRIM16, CHEK1, AFAP1L2, GPR68, TRIM15, CDH3, TIMP3, TRIB1, CCL26, CYP27B…	376	3070	16650	1.31259	1	0.0498363	7.11951
GOTERM_BP_FAT	GO:0042093~T-helper cell differentiation	6	1.48883	0.00398222	GPR183, CD86, IL4R, RELB, BCL3, CCL19	376	47	16650	5.65301	1	0.0513395	7.34951
GOTERM_BP_FAT	GO:0055065~metal ion homeostasis	24	5.95533	0.00402079	PTPRC, GNA15, CCL2, S100A8, LYN, S100A9, CCL19, CXCR2, CD52, FPR3, TGFB1, THY1, AGTR1, CORO1A, CCL13, CCR7, CYP27B1, CCL14, CCR5, P2RY1, LTF, CD24, XCL1, SCO2	376	558	16650	1.9046	1	0.0516982	7.41813
GOTERM_BP_FAT	GO:0032787~monocarboxylic acid metabolic process	24	5.95533	0.00411828	KYNU, PDK4, APOC1, ACADL, UGT1A1, ADIPOQ, SLC16A3, UGT1A7, UGT1A10, FAR2, UGT1A6, CYP7B1, UGT1A9, ACOT7, UGT1A8, UGT1A3, ALOX5AP, CNR1, UGT1A5, CH25H, ALDH1A3, UGT1A4, PLA2G3, PON3	376	559	16650	1.90119	1	0.0527918	7.59135
GOTERM_BP_FAT	GO:0098542~defense response to other organism	22	5.45906	0.00419156	PTPRC, S100A8, IL27RA, S100A7, S100A9, LYZ, C10ORF99, TRIM15, DEFB4A, COTL1, EPHA2, TGFB1, APOBEC3B, CD86, NOD2, IRF7, IL4R, BCL3, LTF, ZC3H12A, FCER1G, CLEC7A	376	494	16650	1.97207	1	0.053577	7.72133
GOTERM_BP_FAT	GO:0002830~positive regulation of type 2 immune response	4	0.992556	0.00421613	NOD2, CD86, IL4R, XCL1	376	15	16650	11.8085	1	0.0537527	7.76488
GOTERM_BP_FAT	GO:0002475~antigen processing and presentation via MHC class Ib	4	0.992556	0.00421613	CD1C, CD1B, CD1A, CD1E	376	15	16650	11.8085	1	0.0537527	7.76488
GOTERM_BP_FAT	GO:0006796~phosphate-containing compound metabolic process	91	22.5806	0.0043476	KYNU, NRTN, S100A7, GABBR1, TTK, AURKA, PNP, TGFB1, FAM83D, ACOT7, NOD2, CSF2RB, LTF, ADAM8, TNIP2, KIF14, CDK1, CDC6, LYN, SOCS3, PIM3, PBK, UBE2C, ECT2, THY1, CD86, ADRB2, CCR7, CCR5, RRM2, TXN, VEGFA, BUB1B, SERPINB3, PLA2G3, MELK, INPP1, PSMB10, TNFRSF6B, GPR183, CDK5R1, CCL2, ITGB2, CHEK1, AFAP1L2, TIMP3, TRIB1, CMPK2, TK1, CCL26, TYMS, SGK223, PPP1R3C, RAC2, RASGRP1, P2RY1, BUB1, ZC3H12A, I…	376	3083	16650	1.30706	1	0.0552515	7.99757
GOTERM_BP_FAT	GO:0051310~metaphase plate congression	6	1.48883	0.00436477	KIF14, CCNB1, FAM83D, CENPE, NDC80, CEP55	376	48	16650	5.53524	1	0.0553307	8.02792
GOTERM_BP_FAT	GO:0097305~response to alcohol	11	2.72953	0.00443559	VCAM1, CDK1, TYMS, CCL2, S100A8, CCR5, TNC, CNR1, UGT1A1, ADIPOQ, TGFB1	376	166	16650	2.93434	1	0.0560699	8.153
GOTERM_BP_FAT	GO:0060341~regulation of cellular localization	32	7.94045	0.00447852	CDK5R1, CCL2, GPR68, TRIM15, CDH3, TGFB1, RAC2, APOD, IL4R, BCL3, FCER1G, ZC3H12A, IL13RA2, ELMOD1, CDK1, LYN, CCL19, BIRC5, PIM3, ADIPOQ, ECT2, EPHA2, THY1, PPP1R9B, RGS20, CORO1A, IFI27, VSNL1, VEGFA, TXN, XCL1, LCP1	376	834	16650	1.69907	1	0.0564627	8.22873
GOTERM_BP_FAT	GO:0044259~multicellular organismal macromolecule metabolic process	9	2.23325	0.00449052	COL4A4, CCL2, COL6A6, COL6A5, COL1A1, COL11A1, MMP2, MMP12, TGFB1	376	115	16650	3.46554	1	0.0564748	8.24989
GOTERM_BP_FAT	GO:0002218~activation of innate immune response	14	3.47395	0.00450771	PSMB10, LYN, RELB, ITGB2, TRIM15, NOD2, CD86, IRF7, CLEC4A, LTF, FCER1G, CLEC7A, TNIP2, ADAM8	376	250	16650	2.47979	1	0.0565503	8.2802
GOTERM_BP_FAT	GO:1903530~regulation of secretion by cell	26	6.45161	0.00455356	PANX1, TRIM16, POSTN, GPR68, TGFB1, NOD2, RAC2, IL4R, CNR1, RASGRP1, P2RY1, CD2, FCER1G, ZC3H12A, ADAM8, SRGN, IL13RA2, LYN, CCL19, BIRC5, PIM3, ADIPOQ, CCR7, CD274, VSNL1, MARCKS	376	630	16650	1.82751	1	0.0569744	8.36098
GOTERM_BP_FAT	GO:0046849~bone remodeling	7	1.73697	0.00455778	ADRB2, RAC2, PDK4, CA2, ADAM8, TGFB1, EPHA2	376	69	16650	4.49237	1	0.0568908	8.36842
GOTERM_BP_FAT	GO:0006793~phosphorus metabolic process	91	22.5806	0.00459395	KYNU, NRTN, S100A7, GABBR1, TTK, AURKA, PNP, TGFB1, FAM83D, ACOT7, NOD2, CSF2RB, LTF, ADAM8, TNIP2, KIF14, CDK1, CDC6, LYN, SOCS3, PIM3, PBK, UBE2C, ECT2, THY1, CD86, ADRB2, CCR7, CCR5, RRM2, TXN, VEGFA, BUB1B, SERPINB3, PLA2G3, MELK, INPP1, PSMB10, TNFRSF6B, GPR183, CDK5R1, CCL2, ITGB2, CHEK1, AFAP1L2, TIMP3, TRIB1, CMPK2, TK1, CCL26, TYMS, SGK223, PPP1R3C, RAC2, RASGRP1, P2RY1, BUB1, ZC3H12A, I…	376	3089	16650	1.30452	1	0.0571947	8.43209
GOTERM_BP_FAT	GO:0031663~lipopolysaccharide-mediated signaling pathway	6	1.48883	0.0047728	CCL2, LYN, LTF, PRDM1, TGFB1, TRIB1	376	49	16650	5.42228	1	0.0592194	8.74633
GOTERM_BP_FAT	GO:0002294~CD4-positive, alpha-beta T cell differentiation involved in immune response	6	1.48883	0.0047728	GPR183, CD86, IL4R, RELB, BCL3, CCL19	376	49	16650	5.42228	1	0.0592194	8.74633
GOTERM_BP_FAT	GO:0042440~pigment metabolic process	7	1.73697	0.00489275	UGT1A7, UGT1A10, UGT1A9, UGT1A8, UGT1A4, CDH3, UGT1A1	376	70	16650	4.42819	1	0.0605228	8.95651
GOTERM_BP_FAT	GO:0043552~positive regulation of phosphatidylinositol 3-kinase activity	5	1.24069	0.00492661	NOD2, CCR7, LYN, CCL19, TGFB1	376	31	16650	7.14224	1	0.0607871	9.01577
GOTERM_BP_FAT	GO:0019884~antigen processing and presentation of exogenous antigen	11	2.72953	0.00502747	KIF23, PSMB10, KIF15, CD1C, FCER1G, CD1B, CENPE, CD1A, HLA-DQA2, CD1E, HLA-DQA1	376	169	16650	2.88225	1	0.0618505	9.19203
GOTERM_BP_FAT	GO:0003006~developmental process involved in reproduction	26	6.45161	0.00515795	E2F7, TNC, AURKA, ZBTB16, TGFB1, CYP27B1, FOSL1, ASPM, PHLDA2, TRIP13, SOCS3, JUNB, CDC25B, GJB2, CCNB1, CYP7B1, PPP1R9B, KRT19, VEGFA, ST14, ADAMTS1, PRDM1, AREG, MERTK, PLA2G3, MGST1	376	636	16650	1.81027	1	0.0632603	9.41958
GOTERM_BP_FAT	GO:0002293~alpha-beta T cell differentiation involved in immune response	6	1.48883	0.0052072	GPR183, CD86, IL4R, RELB, BCL3, CCL19	376	50	16650	5.31383	1	0.063698	9.50532
GOTERM_BP_FAT	GO:0032651~regulation of interleukin-1 beta production	6	1.48883	0.0052072	NOD2, CCR7, PANX1, CCL19, ZC3H12A, TRIM16	376	50	16650	5.31383	1	0.063698	9.50532
GOTERM_BP_FAT	GO:0002287~alpha-beta T cell activation involved in immune response	6	1.48883	0.0052072	GPR183, CD86, IL4R, RELB, BCL3, CCL19	376	50	16650	5.31383	1	0.063698	9.50532
GOTERM_BP_FAT	GO:0032386~regulation of intracellular transport	21	5.21092	0.00522119	CDK1, CDK5R1, CCL2, LYN, CCL19, TRIM15, ECT2, ADIPOQ, TGFB1, RGS20, IFI27, RAC2, APOD, IL4R, TXN, BCL3, ZC3H12A, FCER1G, LCP1, ELMOD1, IL13RA2	376	472	16650	1.97017	1	0.0637162	9.52968
GOTERM_BP_FAT	GO:0031329~regulation of cellular catabolic process	18	4.4665	0.00533024	PSMB10, CDK1, NANOS1, AURKA, CDC20, PBK, UBE2C, TIMP3, TRIB1, CCNB1, ADRB2, LAMP3, CNR1, BUB1B, ZC3H12A, CTSC, RNF19B, ADAM8	376	377	16650	2.11426	1	0.0648562	9.71922
GOTERM_BP_FAT	GO:0051345~positive regulation of hydrolase activity	34	8.43672	0.00544856	NRTN, GNA15, CCL2, S100A8, S100A9, PCOLCE, CCL26, AGTR1, RASGRP1, CSF2RB, IL2RG, DEPDC1B, ELMOD1, CCL19, ECT2, EPHA2, CCL18, THY1, CCL17, UHRF1, CCR7, RGS20, CCL13, IFI27, RGS1, CCL14, F3, VEGFA, HBEGF, SH3BGRL3, SERPINB3, XCL1, SELE, BCAR3	376	917	16650	1.64186	1	0.0660984	9.92444
GOTERM_BP_FAT	GO:0006508~proteolysis	55	13.6476	0.00551322	S100A8, S100A9, AURKA, PTTG1, MMP28, MMP2, TGFB1, LTF, KLK10, ADAM8, KIF14, CDK1, F12, CLCA2, PBK, UBE2C, MMP12, UHRF1, CST7, F3, VEGFA, ST14, SERPINB1, BUB1B, UBD, CTSC, ADAMTS1, SERPINB4, ADAM19, SERPINB3, UBE2S, PSMB10, SERPINA12, TIMP3, PCOLCE, CPZ, TRIB1, PRSS3, ZC3H12A, SERPINB13, SRGN, PRSS53, CFB, BIRC5, CDC20, CPVL, CCNB1, CBLC, IFI27, LAMP3, PI3, RNF19B, PRSS22, PLAU, IFI6	376	1693	16650	1.43857	1	0.0667048	10.0364
GOTERM_BP_FAT	GO:0033006~regulation of mast cell activation involved in immune response	5	1.24069	0.00553205	RAC2, LYN, IL4R, FCER1G, IL13RA2	376	32	16650	6.91905	1	0.0667723	10.069
GOTERM_BP_FAT	GO:0043304~regulation of mast cell degranulation	5	1.24069	0.00553205	RAC2, LYN, IL4R, FCER1G, IL13RA2	376	32	16650	6.91905	1	0.0667723	10.069
GOTERM_BP_FAT	GO:2000021~regulation of ion homeostasis	12	2.97767	0.00555078	PTPRC, AGTR1, CORO1A, CCR7, CCR5, LYN, CCL19, CA2, XCL1, TGFB1, IFI6, THY1	376	199	16650	2.67027	1	0.0668382	10.1014
GOTERM_BP_FAT	GO:0046903~secretion	39	9.67742	0.0055835	S100A8, PANX1, S100A9, POSTN, TRIM16, GPR68, PNP, TIMP3, TGFB1, AGTR1, NOD2, RAC2, P2RY2, RASGRP1, CNR1, IL4R, P2RY1, CD2, FCER1G, ZC3H12A, ADAM8, SRGN, IL13RA2, LYN, CCL19, BIRC5, PIM3, PCDH7, ADIPOQ, CCR7, CORO1A, CD274, VSNL1, VEGFA, MARCKS, CA2, MERTK, PLA2G3, TNFAIP2	376	1098	16650	1.57285	1	0.0670666	10.158
GOTERM_BP_FAT	GO:0001890~placenta development	10	2.48139	0.00560932	KRT19, CYP27B1, SOCS3, E2F7, ST14, PRDM1, FOSL1, JUNB, PHLDA2, GJB2	376	145	16650	3.05393	1	0.0672138	10.2026
GOTERM_BP_FAT	GO:0044243~multicellular organism catabolic process	7	1.73697	0.00561643	COL4A4, COL6A6, COL6A5, COL1A1, COL11A1, MMP2, MMP12	376	72	16650	4.30519	1	0.0671438	10.2149
GOTERM_BP_FAT	GO:0002637~regulation of immunoglobulin production	6	1.48883	0.00566884	IL27RA, IL4R, XCL1, TGFB1, SASH3, IL13RA2	376	51	16650	5.20964	1	0.0675972	10.3054
GOTERM_BP_FAT	GO:0051050~positive regulation of transport	34	8.43672	0.00569058	CDK5R1, CCL2, S100A8, PANX1, S100A9, POSTN, TRIM16, GPR68, CDH3, TGFB1, CD47, NOD2, RAC2, P2RY2, RASGRP1, IL4R, P2RY1, CD2, FCER1G, ZC3H12A, ADAM8, ELMOD1, CDK1, CCL19, ADIPOQ, ECT2, THY1, CD274, VSNL1, VEGFA, CA2, MERTK, XCL1, SELE	376	920	16650	1.63651	1	0.0676951	10.3429
GOTERM_BP_FAT	GO:0032269~negative regulation of cellular protein metabolic process	36	8.933	0.00572943	PSMB10, SERPINA12, NANOS1, SYNCRIP, PTTG1, TIMP3, TGFB1, TRIB1, ZC3H12A, SERPINB13, CDK1, PTPRC, LYN, SOCS3, CDC20, BIRC5, PBK, SAMSN1, UBE2C, ADIPOQ, CISH, THY1, CCNB1, CBLC, PPP1R9B, DKK1, LAMP3, CST7, PI3, VEGFA, SERPINB1, BUB1B, FABP4, SERPINB4, SERPINB3, IFI6	376	992	16650	1.607	1	0.0679891	10.4099
GOTERM_BP_FAT	GO:0042493~response to drug	19	4.71464	0.0057401	CDK1, CCL2, LYN, CDH3, UGT1A1, ADIPOQ, PNP, JUNB, TGFB1, CCNB1, PPP1R9B, TYMS, CD86, APOD, CD69, COL1A1, FOSL1, MGST1, BCAR3	376	411	16650	2.0471	1	0.0679588	10.4283
GOTERM_BP_FAT	GO:0009628~response to abiotic stimulus	37	9.18114	0.00585448	CCL2, TNC, CLPB, KIAA0101, POSTN, CHEK1, GPR68, MMP2, TGFB1, VCAM1, TSC22D3, P2RY1, BCL3, H2AFX, SERPINB13, CD24, ADAM8, FOSL1, IVL, COL11A1, ANGPTL4, PTPRC, MKI67, LYN, RELB, PBK, ADIPOQ, ECT2, JUNB, CCNB1, PPP1R9B, ADRB2, VEGFA, TXN, COL1A1, CA2, PLAU	376	1029	16650	1.59226	1	0.0691138	10.6252
GOTERM_BP_FAT	GO:0033044~regulation of chromosome organization	15	3.72208	0.00588821	CDC6, MKI67, DLGAP5, TTK, NDC80, CENPE, CHEK1, UBE2C, TGFB1, CCNB1, UHRF1, VEGFA, BUB1, BUB1B, RTEL1	376	288	16650	2.30635	1	0.0693438	10.6832
GOTERM_BP_FAT	GO:0001525~angiogenesis	19	4.71464	0.00600653	CCL2, S100A7, TNFRSF12A, E2F7, TNMD, CXCR2, ITGB2, MMP2, EPHA2, THY1, TYMP, APOD, HPSE, F3, VEGFA, ZC3H12A, ADAM8, TNFAIP2, ANGPTL4	376	413	16650	2.03718	1	0.0705334	10.8863
GOTERM_BP_FAT	GO:0043066~negative regulation of apoptotic process	31	7.69231	0.00610317	TNFRSF6B, CCL2, CXCR2, AURKA, TSC22D3, NOD2, BCL3, LTF, FCER1G, ZC3H12A, SERPINB13, TNIP2, ADAM8, HIGD1A, ANGPTL4, KIF14, CDK1, SOCS3, PDK4, CCL19, BIRC5, PIM3, TOX3, CCR7, CORO1A, LAMP3, IRF7, VEGFA, MERTK, IFI6, SLC46A2	376	818	16650	1.67817	1	0.0714709	11.0519
GOTERM_BP_FAT	GO:0045841~negative regulation of mitotic metaphase/anaphase transition	5	1.24069	0.00618521	CCNB1, BUB1, TTK, BUB1B, NDC80	376	33	16650	6.70938	1	0.0722386	11.1923
GOTERM_BP_FAT	GO:0071174~mitotic spindle checkpoint	5	1.24069	0.00618521	CCNB1, BUB1, TTK, BUB1B, NDC80	376	33	16650	6.70938	1	0.0722386	11.1923
GOTERM_BP_FAT	GO:2000816~negative regulation of mitotic sister chromatid separation	5	1.24069	0.00618521	CCNB1, BUB1, TTK, BUB1B, NDC80	376	33	16650	6.70938	1	0.0722386	11.1923
GOTERM_BP_FAT	GO:0002673~regulation of acute inflammatory response	7	1.73697	0.00641536	F12, CCR7, CFB, ALOX5AP, CNR1, FCER1G, ADAM8	376	74	16650	4.18883	1	0.0746667	11.5849
GOTERM_BP_FAT	GO:0007169~transmembrane receptor protein tyrosine kinase signaling pathway	26	6.45161	0.00643364	CDK5R1, NRTN, CCL2, SERPINA12, AFAP1L2, CDH3, MMP2, TGFB1, FAM83B, FAM83A, APOD, FGFBP1, PTPRE, LYN, SOCS3, PDK4, ADIPOQ, EPHA2, CISH, ARPC1B, CBLC, ADRB2, F3, VEGFA, HBEGF, AREG	376	648	16650	1.77674	1	0.0747072	11.616
GOTERM_BP_FAT	GO:0006629~lipid metabolic process	45	11.1663	0.00646924	INPP1, HSD3B1, LDLR, SERPINA12, APOC1, TGFB1, UGT1A7, FAR2, AGTR1, UGT1A6, UGT1A9, NOD2, ACOT7, UGT1A8, CYP27B1, UGT1A3, APOD, ALOX5AP, CNR1, CH25H, ALDH1A3, UGT1A4, THRSP, PNLIPRP3, LYN, PDK4, CCL19, ACADL, UGT1A1, PNPLA3, ADIPOQ, UGT1A10, CYP7B1, CCR7, ADRB2, CD86, AKR1B10, HSD11B1, FABP4, HBEGF, GK3P, FABP7, PLA2G3, FABP5, APOL4	376	1330	16650	1.49826	1	0.0749411	11.6766
GOTERM_BP_FAT	GO:0050777~negative regulation of immune response	9	2.23325	0.00670306	PTPRC, IL27RA, LYN, IL4R, SERPINB4, XCL1, SAMSN1, TGFB1, IL13RA2	376	123	16650	3.24014	1	0.0773811	12.0734
GOTERM_BP_FAT	GO:1902100~negative regulation of metaphase/anaphase transition of cell cycle	5	1.24069	0.00688764	CCNB1, BUB1, TTK, BUB1B, NDC80	376	34	16650	6.51205	1	0.0792588	12.3855
GOTERM_BP_FAT	GO:0044380~protein localization to cytoskeleton	5	1.24069	0.00688764	FAM83D, PPP1R9B, TTK, AURKA, SNX10	376	34	16650	6.51205	1	0.0792588	12.3855
GOTERM_BP_FAT	GO:0090218~positive regulation of lipid kinase activity	5	1.24069	0.00688764	NOD2, CCR7, LYN, CCL19, TGFB1	376	34	16650	6.51205	1	0.0792588	12.3855
GOTERM_BP_FAT	GO:0050702~interleukin-1 beta secretion	5	1.24069	0.00688764	NOD2, PANX1, CCL19, ZC3H12A, TRIM16	376	34	16650	6.51205	1	0.0792588	12.3855
GOTERM_BP_FAT	GO:1904951~positive regulation of establishment of protein localization	22	5.45906	0.00690488	CDK1, CDK5R1, CCL2, PANX1, CCL19, POSTN, TRIM16, GPR68, ECT2, TGFB1, EPHA2, PPP1R9B, NOD2, RAC2, RASGRP1, IL4R, CD274, VSNL1, CD2, ZC3H12A, ADAM8, ELMOD1	376	517	16650	1.88434	1	0.079277	12.4146
GOTERM_BP_FAT	GO:0031536~positive regulation of exit from mitosis	3	0.744417	0.00714696	BIRC5, UBE2C, TGFB1	376	6	16650	22.141	1	0.0817713	12.8221
GOTERM_BP_FAT	GO:0044255~cellular lipid metabolic process	37	9.18114	0.00715979	INPP1, LDLR, APOC1, TGFB1, UGT1A7, AGTR1, UGT1A6, UGT1A9, NOD2, ACOT7, UGT1A8, UGT1A3, APOD, ALOX5AP, CNR1, ALDH1A3, CH25H, UGT1A4, THRSP, LYN, PDK4, CCL19, ACADL, UGT1A1, PNPLA3, ADIPOQ, UGT1A10, CCR7, ADRB2, CD86, AKR1B10, HBEGF, FABP4, GK3P, FABP7, PLA2G3, FABP5	376	1043	16650	1.57088	1	0.0817353	12.8437
GOTERM_BP_FAT	GO:0010951~negative regulation of endopeptidase activity	13	3.22581	0.00717131	SERPINA12, BIRC5, PTTG1, TIMP3, LAMP3, CST7, VEGFA, PI3, SERPINB1, SERPINB4, SERPINB3, SERPINB13, IFI6	376	235	16650	2.44964	1	0.0816851	12.863
GOTERM_BP_FAT	GO:0010818~T cell chemotaxis	4	0.992556	0.00719272	GPR183, S100A7, CXCL16, XCL1	376	18	16650	9.84043	1	0.0817432	12.8989
GOTERM_BP_FAT	GO:0043069~negative regulation of programmed cell death	31	7.69231	0.00726819	TNFRSF6B, CCL2, CXCR2, AURKA, TSC22D3, NOD2, BCL3, LTF, FCER1G, ZC3H12A, SERPINB13, TNIP2, ADAM8, HIGD1A, ANGPTL4, KIF14, CDK1, SOCS3, PDK4, CCL19, BIRC5, PIM3, TOX3, CCR7, CORO1A, LAMP3, IRF7, VEGFA, MERTK, IFI6, SLC46A2	376	829	16650	1.6559	1	0.0823901	13.0255
GOTERM_BP_FAT	GO:0032602~chemokine production	7	1.73697	0.0072938	S100A8, APOD, IL4R, S100A9, POSTN, ADIPOQ, EPHA2	376	76	16650	4.0786	1	0.082492	13.0684
GOTERM_BP_FAT	GO:0019218~regulation of steroid metabolic process	7	1.73697	0.0072938	AGTR1, CYP27B1, UGT1A8, SERPINA12, APOC1, ACADL, UGT1A1	376	76	16650	4.0786	1	0.082492	13.0684
GOTERM_BP_FAT	GO:0051049~regulation of transport	57	14.1439	0.00739838	KCNJ15, S100A8, S100A9, POSTN, TGFB1, CD47, AGTR1, NOD2, APOD, IL4R, KCNK6, ADAM8, IL13RA2, CDK1, LYN, PIM3, ECT2, THY1, CCR7, ADRB2, VSNL1, TXN, VEGFA, CA2, LCP1, NETO2, CDK5R1, CCL2, PANX1, APOC1, TRIM16, GPR68, TRIM15, CDH3, RAC2, CNR1, RASGRP1, P2RY2, P2RY1, CD2, BCL3, FCER1G, ZC3H12A, SRGN, ELMOD1, CCL19, BIRC5, ADIPOQ, IFI27, RGS20, CORO1A, DKK1, CD274, MARCKS, MERTK, XCL1, SELE	376	1796	16650	1.40538	1	0.0834495	13.2435
GOTERM_BP_FAT	GO:0021700~developmental maturation	13	3.22581	0.00740483	CCNB1, TYMS, CDK5R1, VEGFA, LTF, CCL19, AURKA, CDC20, RAB38, CDH3, MMP2, TRIP13, CDC25B	376	236	16650	2.43926	1	0.0833414	13.2543
GOTERM_BP_FAT	GO:0044702~single organism reproductive process	42	10.4218	0.00754242	CCL2, TNC, E2F7, TTK, AURKA, ZBTB16, PTTG1, MMP2, TGFB1, CYP27B1, CNR1, IL4R, P2RY1, H2AFX, ASF1B, TOP2A, FOSL1, SPIN4, ASPM, PHLDA2, TRIP13, CDK1, SLCO4C1, MKI67, SOCS3, CDC20, JUNB, GJB2, CDC25B, CCNB1, CYP7B1, IFI27, KRT19, VEGFA, ST14, CKS2, ADAMTS1, PRDM1, AREG, MERTK, PLA2G3, MGST1	376	1231	16650	1.51084	1	0.0846477	13.484
GOTERM_BP_FAT	GO:0033048~negative regulation of mitotic sister chromatid segregation	5	1.24069	0.00764084	CCNB1, BUB1, TTK, BUB1B, NDC80	376	35	16650	6.32599	1	0.0855259	13.648
GOTERM_BP_FAT	GO:0051896~regulation of protein kinase B signaling	9	2.23325	0.00771652	CCR7, HPSE, F3, TXN, CCL19, HBEGF, ADAM8, TGFB1, EPHA2	376	126	16650	3.16299	1	0.0861559	13.7739
GOTERM_BP_FAT	GO:0051248~negative regulation of protein metabolic process	37	9.18114	0.00778348	PSMB10, SERPINA12, NANOS1, SYNCRIP, PTTG1, TIMP3, TGFB1, TRIB1, BCL3, ZC3H12A, SERPINB13, CDK1, PTPRC, LYN, SOCS3, CDC20, BIRC5, PBK, SAMSN1, UBE2C, ADIPOQ, CISH, THY1, CCNB1, CBLC, PPP1R9B, DKK1, LAMP3, CST7, PI3, VEGFA, SERPINB1, BUB1B, FABP4, SERPINB4, SERPINB3, IFI6	376	1049	16650	1.5619	1	0.0866897	13.8851
GOTERM_BP_FAT	GO:0014070~response to organic cyclic compound	33	8.18859	0.00798159	KYNU, CCL2, PANX1, TNC, POSTN, AQP3, TGFB1, VCAM1, TYMS, NOD2, CYP27B1, LY6D, CNR1, P2RY1, ZC3H12A, FOSL1, CDK1, LYN, MKI67, UGT1A1, ADIPOQ, JUNB, GJB2, CCNB1, CD83, CYP7B1, PPP1R9B, RGS20, IFI27, CCR5, COL1A1, CA2, AREG	376	906	16650	1.61292	1	0.088617	14.2135
GOTERM_BP_FAT	GO:0001933~negative regulation of protein phosphorylation	18	4.4665	0.00806044	PTPRC, LYN, SOCS3, PBK, UBE2C, SAMSN1, ADIPOQ, TIMP3, CISH, TGFB1, TRIB1, THY1, CCNB1, CBLC, DKK1, FABP4, ZC3H12A, SERPINB3	376	393	16650	2.02818	1	0.0892679	14.3438
GOTERM_BP_FAT	GO:0051222~positive regulation of protein transport	20	4.96278	0.00837895	CDK1, CDK5R1, CCL2, PANX1, CCL19, TRIM16, POSTN, GPR68, ECT2, TGFB1, NOD2, RAC2, RASGRP1, IL4R, CD274, VSNL1, CD2, ZC3H12A, ADAM8, ELMOD1	376	460	16650	1.9253	1	0.0924474	14.8685
GOTERM_BP_FAT	GO:0010458~exit from mitosis	4	0.992556	0.00840061	BIRC5, UBE2C, UBE2S, TGFB1	376	19	16650	9.32251	1	0.0924828	14.9041
GOTERM_BP_FAT	GO:0043011~myeloid dendritic cell differentiation	4	0.992556	0.00840061	CD86, RELB, UBD, TGFB1	376	19	16650	9.32251	1	0.0924828	14.9041
GOTERM_BP_FAT	GO:0051784~negative regulation of nuclear division	6	1.48883	0.008416	CCNB1, BUB1, TTK, BUB1B, CHEK1, NDC80	376	56	16650	4.74449	1	0.0924522	14.9293
GOTERM_BP_FAT	GO:0032418~lysosome localization	6	1.48883	0.008416	LYN, IL4R, RASGRP1, FCER1G, PLA2G3, IL13RA2	376	56	16650	4.74449	1	0.0924522	14.9293
GOTERM_BP_FAT	GO:0043370~regulation of CD4-positive, alpha-beta T cell differentiation	5	1.24069	0.00844626	CD83, CD86, IL4R, CCL19, SASH3	376	36	16650	6.15027	1	0.0925776	14.979
GOTERM_BP_FAT	GO:0061041~regulation of wound healing	9	2.23325	0.00845347	F12, LYN, HPSE, TNFRSF12A, F3, S100A9, FCER1G, HBEGF, PLAU	376	128	16650	3.11357	1	0.0924614	14.9908
GOTERM_BP_FAT	GO:0052547~regulation of peptidase activity	18	4.4665	0.00862247	S100A8, SERPINA12, S100A9, BIRC5, PTTG1, TIMP3, PCOLCE, IFI27, LAMP3, CST7, F3, VEGFA, PI3, SERPINB1, SERPINB4, SERPINB13, SERPINB3, IFI6	376	396	16650	2.01281	1	0.0940331	15.2676
GOTERM_BP_FAT	GO:0006641~triglyceride metabolic process	8	1.98511	0.00867957	LDLR, APOC1, FABP4, GK3P, FABP7, PNPLA3, THRSP, FABP5	376	103	16650	3.43937	1	0.0944331	15.3609
GOTERM_BP_FAT	GO:0032609~interferon-gamma production	8	1.98511	0.00867957	IL27RA, RASGRP1, CD274, CD2, BCL3, ZC3H12A, XCL1, SASH3	376	103	16650	3.43937	1	0.0944331	15.3609
GOTERM_BP_FAT	GO:0002444~myeloid leukocyte mediated immunity	7	1.73697	0.00876981	RAC2, LYN, IL4R, RASGRP1, FCER1G, PLA2G3, IL13RA2	376	79	16650	3.92371	1	0.0951748	15.5082
GOTERM_BP_FAT	GO:0031331~positive regulation of cellular catabolic process	14	3.47395	0.00893344	PSMB10, CDK1, NANOS1, CDC20, AURKA, UBE2C, TRIB1, CCNB1, ADRB2, ZC3H12A, BUB1B, CTSC, RNF19B, ADAM8	376	272	16650	2.27922	1	0.0966709	15.7746
GOTERM_BP_FAT	GO:0006631~fatty acid metabolic process	17	4.21836	0.00904926	PDK4, APOC1, ACADL, UGT1A1, ADIPOQ, UGT1A7, UGT1A6, UGT1A10, UGT1A9, ACOT7, UGT1A8, UGT1A3, ALOX5AP, CH25H, CNR1, UGT1A4, PLA2G3	376	366	16650	2.05681	1	0.0976665	15.9627
GOTERM_BP_FAT	GO:0032611~interleukin-1 beta production	6	1.48883	0.0090591	NOD2, CCR7, PANX1, CCL19, ZC3H12A, TRIM16	376	57	16650	4.66125	1	0.0975684	15.9787
GOTERM_BP_FAT	GO:0045471~response to ethanol	9	2.23325	0.00924193	VCAM1, CDK1, TYMS, CCL2, S100A8, TNC, CNR1, UGT1A1, ADIPOQ	376	130	16650	3.06567	1	0.099243	16.2747
GOTERM_BP_FAT	GO:0033046~negative regulation of sister chromatid segregation	5	1.24069	0.00930529	CCNB1, BUB1, TTK, BUB1B, NDC80	376	37	16650	5.98404	1	0.0996888	16.3771
GOTERM_BP_FAT	GO:0032467~positive regulation of cytokinesis	5	1.24069	0.00930529	KIF23, KIF14, CDC6, ECT2, CDC25B	376	37	16650	5.98404	1	0.0996888	16.3771
GOTERM_BP_FAT	GO:0044843~cell cycle G1/S phase transition	13	3.22581	0.00951539	KIF14, CDK1, CDC6, E2F7, C10ORF99, AURKA, CDKN3, CDT1, FAM83D, CCNB1, TYMS, POLE2, RRM2	376	244	16650	2.35928	1	0.101626	16.7157
GOTERM_BP_FAT	GO:0051701~interaction with host	10	2.48139	0.00964226	TYMS, CD86, LAMP3, CCR5, LDLR, ZC3H12A, SERPINB3, KPNA2, SELPLG, TGFB1	376	158	16650	2.80265	1	0.102707	16.9196
GOTERM_BP_FAT	GO:0060402~calcium ion transport into cytosol	9	2.23325	0.00965613	PTPRC, CORO1A, CCR7, CCR5, LYN, CCL19, XCL1, TGFB1, THY1	376	131	16650	3.04227	1	0.102641	16.9418
GOTERM_BP_FAT	GO:0031589~cell-substrate adhesion	15	3.72208	0.00978757	KIF14, TNFRSF12A, EGFL6, POSTN, ITGB2, THY1, VCAM1, CORO1A, CCR7, APOD, HPSE, VEGFA, COL1A1, MERTK, PLAU	376	306	16650	2.17068	1	0.103761	17.1525
GOTERM_BP_FAT	GO:0009804~coumarin metabolic process	3	0.744417	0.00985741	UGT1A7, UGT1A8, PON3	376	7	16650	18.978	1	0.104256	17.2642
GOTERM_BP_FAT	GO:0002606~positive regulation of dendritic cell antigen processing and presentation	3	0.744417	0.00985741	NOD2, CCR7, CCL19	376	7	16650	18.978	1	0.104256	17.2642
GOTERM_BP_FAT	GO:0009698~phenylpropanoid metabolic process	3	0.744417	0.00985741	UGT1A7, UGT1A8, PON3	376	7	16650	18.978	1	0.104256	17.2642
GOTERM_BP_FAT	GO:0007144~female meiosis I	3	0.744417	0.00985741	AURKA, TRIP13, CDC25B	376	7	16650	18.978	1	0.104256	17.2642
GOTERM_BP_FAT	GO:0002866~positive regulation of acute inflammatory response to antigenic stimulus	3	0.744417	0.00985741	CCR7, CNR1, FCER1G	376	7	16650	18.978	1	0.104256	17.2642
GOTERM_BP_FAT	GO:0042113~B cell activation	13	3.22581	0.0101075	GPR183, PTPRC, LYN, IL27RA, SAMSN1, TGFB1, VCAM1, CD86, NOD2, BCL3, PRDM1, TNIP2, SASH3	376	246	16650	2.3401	1	0.106554	17.6631
GOTERM_BP_FAT	GO:0051985~negative regulation of chromosome segregation	5	1.24069	0.0102192	CCNB1, BUB1, TTK, BUB1B, NDC80	376	38	16650	5.82657	1	0.107458	17.8407
GOTERM_BP_FAT	GO:0043029~T cell homeostasis	5	1.24069	0.0102192	TSC22D3, CORO1A, CCNB2, TGFB1, SLC46A2	376	38	16650	5.82657	1	0.107458	17.8407
GOTERM_BP_FAT	GO:0031667~response to nutrient levels	18	4.4665	0.0103476	KYNU, CCL2, TNC, PDK4, POSTN, UGT1A1, ADIPOQ, AQP3, TGFB1, VCAM1, TYMS, NOD2, ADRB2, CYP27B1, CNR1, DSC2, ZC3H12A, COL1A1	376	404	16650	1.97296	1	0.108523	18.0443
GOTERM_BP_FAT	GO:0010466~negative regulation of peptidase activity	13	3.22581	0.0104195	SERPINA12, BIRC5, PTTG1, TIMP3, LAMP3, CST7, VEGFA, PI3, SERPINB1, SERPINB4, SERPINB3, SERPINB13, IFI6	376	247	16650	2.33063	1	0.109021	18.158
GOTERM_BP_FAT	GO:0001909~leukocyte mediated cytotoxicity	7	1.73697	0.0104483	PTPRC, CORO1A, CCL2, RASGRP1, CTSC, SERPINB4, XCL1	376	82	16650	3.78016	1	0.109092	18.2037
GOTERM_BP_FAT	GO:1904668~positive regulation of ubiquitin protein ligase activity	7	1.73697	0.0104483	PSMB10, CCNB1, CDK1, BUB1B, CDC20, UBE2C, UBE2S	376	82	16650	3.78016	1	0.109092	18.2037
GOTERM_BP_FAT	GO:0052548~regulation of endopeptidase activity	17	4.21836	0.010476	S100A8, SERPINA12, S100A9, BIRC5, PTTG1, TIMP3, IFI27, LAMP3, CST7, F3, VEGFA, PI3, SERPINB1, SERPINB4, SERPINB13, SERPINB3, IFI6	376	372	16650	2.02364	1	0.109151	18.2475
GOTERM_BP_FAT	GO:0060401~cytosolic calcium ion transport	9	2.23325	0.0105258	PTPRC, CORO1A, CCR7, CCR5, LYN, CCL19, XCL1, TGFB1, THY1	376	133	16650	2.99652	1	0.109427	18.3261
GOTERM_BP_FAT	GO:0001101~response to acid chemical	14	3.47395	0.010546	CCNB1, TYMS, PPP1R9B, CCL2, DKK1, LDLR, LYN, TNC, PDK4, ZC3H12A, TRIM16, COL1A1, MMP2, AQP3	376	278	16650	2.23002	1	0.109411	18.358
GOTERM_BP_FAT	GO:0002700~regulation of production of molecular mediator of immune response	8	1.98511	0.0105904	NOD2, IL27RA, IL4R, FCER1G, XCL1, TGFB1, SASH3, IL13RA2	376	107	16650	3.3108	1	0.109633	18.4282
GOTERM_BP_FAT	GO:0043065~positive regulation of apoptotic process	23	5.7072	0.0106208	CDK5R1, S100A8, LYN, TNFRSF12A, S100A9, CXCR2, ZBTB16, ECT2, ADIPOQ, TIMP3, TGFB1, IFI27, F3, CNR1, ALDH1A3, UBE2M, ZC3H12A, UBD, CTSC, ADAM8, TOP2A, FOSL1, MELK	376	572	16650	1.78057	1	0.109717	18.476
GOTERM_BP_FAT	GO:0010942~positive regulation of cell death	24	5.95533	0.010627	CDK5R1, S100A8, LYN, TNFRSF12A, S100A9, CXCR2, ZBTB16, ECT2, ADIPOQ, TIMP3, TGFB1, IFI27, F3, CNR1, ALDH1A3, UBE2M, ZC3H12A, UBD, CTSC, ADAM8, TOP2A, FOSL1, HBB, MELK	376	607	16650	1.75085	1	0.109564	18.4859
GOTERM_BP_FAT	GO:0050679~positive regulation of epithelial cell proliferation	10	2.48139	0.010824	CYP7B1, NOD2, CCL2, F3, VEGFA, TGM1, CDH3, MMP12, TGFB1, CCL26	376	161	16650	2.75043	1	0.111271	18.7957
GOTERM_BP_FAT	GO:0070509~calcium ion import	10	2.48139	0.010824	PTPRC, CORO1A, CCR7, CCL2, CCR5, LYN, CCL19, XCL1, TGFB1, THY1	376	161	16650	2.75043	1	0.111271	18.7957
GOTERM_BP_FAT	GO:0045930~negative regulation of mitotic cell cycle	12	2.97767	0.0109806	CCNB1, CDK1, E2F7, ZWINT, BUB1, TTK, BUB1B, CHEK1, NDC80, AURKA, TOP2A, TGFB1	376	219	16650	2.42641	1	0.112577	19.0414
GOTERM_BP_FAT	GO:0051781~positive regulation of cell division	7	1.73697	0.0110552	KIF23, KIF14, CDC6, VEGFA, ECT2, TGFB1, CDC25B	376	83	16650	3.73462	1	0.113081	19.1581
GOTERM_BP_FAT	GO:0002260~lymphocyte homeostasis	6	1.48883	0.0111902	TSC22D3, CORO1A, CCNB2, LYN, TGFB1, SLC46A2	376	60	16650	4.42819	1	0.114166	19.3689
GOTERM_BP_FAT	GO:0032940~secretion by cell	34	8.43672	0.0113539	PANX1, POSTN, TRIM16, GPR68, PNP, TIMP3, TGFB1, NOD2, RAC2, RASGRP1, CNR1, IL4R, P2RY1, CD2, FCER1G, ZC3H12A, ADAM8, SRGN, IL13RA2, LYN, CCL19, BIRC5, PIM3, PCDH7, ADIPOQ, CCR7, CORO1A, CD274, VSNL1, VEGFA, MARCKS, MERTK, PLA2G3, TNFAIP2	376	966	16650	1.55858	1	0.115522	19.6239
GOTERM_BP_FAT	GO:0009894~regulation of catabolic process	21	5.21092	0.0116036	PSMB10, CDK1, LDLR, NANOS1, APOC1, AURKA, CDC20, PBK, UBE2C, TIMP3, TRIB1, FAM83D, CCNB1, ADRB2, LAMP3, CNR1, BUB1B, ZC3H12A, CTSC, RNF19B, ADAM8	376	509	16650	1.82696	1	0.117695	20.0113
GOTERM_BP_FAT	GO:0043068~positive regulation of programmed cell death	23	5.7072	0.0116326	CDK5R1, S100A8, LYN, TNFRSF12A, S100A9, CXCR2, ZBTB16, ECT2, ADIPOQ, TIMP3, TGFB1, IFI27, F3, CNR1, ALDH1A3, UBE2M, ZC3H12A, UBD, CTSC, ADAM8, TOP2A, FOSL1, MELK	376	577	16650	1.76514	1	0.117748	20.0563
GOTERM_BP_FAT	GO:0030193~regulation of blood coagulation	7	1.73697	0.0116866	F12, LYN, HPSE, F3, S100A9, FCER1G, PLAU	376	84	16650	3.69016	1	0.118038	20.1398
GOTERM_BP_FAT	GO:1900046~regulation of hemostasis	7	1.73697	0.0116866	F12, LYN, HPSE, F3, S100A9, FCER1G, PLAU	376	84	16650	3.69016	1	0.118038	20.1398
GOTERM_BP_FAT	GO:1901698~response to nitrogen compound	32	7.94045	0.0117018	CDK5R1, KYNU, GNA15, CCL2, PANX1, SERPINA12, TRIM16, MMP2, TGFB1, VCAM1, AGTR1, TYMS, NOD2, CNR1, ZC3H12A, FOSL1, CDC6, CDK1, PTPRE, LYN, SOCS3, PDK4, CCL19, ADIPOQ, JUNB, CISH, PPP1R9B, CCR7, COL1A1, CA2, AREG, MGST1	376	895	16650	1.58326	1	0.117958	20.1633
GOTERM_BP_FAT	GO:0031400~negative regulation of protein modification process	23	5.7072	0.0118965	PSMB10, PTPRC, CDK1, LYN, SOCS3, CDC20, PBK, UBE2C, SAMSN1, ADIPOQ, TIMP3, TGFB1, CISH, TRIB1, THY1, CCNB1, CBLC, PPP1R9B, DKK1, BUB1B, FABP4, ZC3H12A, SERPINB3	376	578	16650	1.76208	1	0.119582	20.4638
GOTERM_BP_FAT	GO:0046683~response to organophosphorus	9	2.23325	0.0119372	TYMS, CCL2, PANX1, TRIM16, COL1A1, AREG, ADIPOQ, FOSL1, JUNB	376	136	16650	2.93042	1	0.11974	20.5264
GOTERM_BP_FAT	GO:0060548~negative regulation of cell death	32	7.94045	0.0120184	TNFRSF6B, CCL2, CXCR2, AURKA, TSC22D3, NOD2, BCL3, LTF, FCER1G, ZC3H12A, SERPINB13, TNIP2, ADAM8, HIGD1A, ANGPTL4, KIF14, CDK1, SOCS3, PDK4, CCL19, BIRC5, PIM3, TOX3, CCR7, CORO1A, LAMP3, IRF7, VEGFA, TXN, MERTK, IFI6, SLC46A2	376	897	16650	1.57973	1	0.12028	20.6511
GOTERM_BP_FAT	GO:2000401~regulation of lymphocyte migration	5	1.24069	0.0122168	CCL2, APOD, S100A7, XCL1, ADAM8	376	40	16650	5.53524	1	0.121921	20.9555
GOTERM_BP_FAT	GO:0050718~positive regulation of interleukin-1 beta secretion	4	0.992556	0.0127032	NOD2, PANX1, CCL19, TRIM16	376	22	16650	8.05126	1	0.126246	21.6967
GOTERM_BP_FAT	GO:0002438~acute inflammatory response to antigenic stimulus	4	0.992556	0.0127032	CCR7, CNR1, FCER1G, CXCR2	376	22	16650	8.05126	1	0.126246	21.6967
GOTERM_BP_FAT	GO:0002825~regulation of T-helper 1 type immune response	4	0.992556	0.0127032	IL27RA, IL4R, CCL19, XCL1	376	22	16650	8.05126	1	0.126246	21.6967
GOTERM_BP_FAT	GO:0002449~lymphocyte mediated immunity	14	3.47395	0.0128326	PTPRC, IL27RA, TGFB1, CORO1A, IRF7, IL4R, RASGRP1, BCL3, FCER1G, SERPINB4, CTSC, XCL1, SASH3, IL13RA2	376	285	16650	2.17525	1	0.127216	21.8929
GOTERM_BP_FAT	GO:0048872~homeostasis of number of cells	12	2.97767	0.0128772	GPR183, TSC22D3, CORO1A, CCR7, CCNB2, LYN, VEGFA, FCER1G, CXCR2, TGFB1, SASH3, SLC46A2	376	224	16650	2.37225	1	0.127393	21.9604
GOTERM_BP_FAT	GO:0035754~B cell chemotaxis	3	0.744417	0.0129487	CYP7B1, CH25H, XCL1	376	8	16650	16.6057	1	0.127819	22.0685
GOTERM_BP_FAT	GO:0002468~dendritic cell antigen processing and presentation	3	0.744417	0.0129487	NOD2, CCR7, CCL19	376	8	16650	16.6057	1	0.127819	22.0685
GOTERM_BP_FAT	GO:0002604~regulation of dendritic cell antigen processing and presentation	3	0.744417	0.0129487	NOD2, CCR7, CCL19	376	8	16650	16.6057	1	0.127819	22.0685
GOTERM_BP_FAT	GO:0009892~negative regulation of metabolic process	74	18.3623	0.0129763	HIST2H2AA3, HIST2H2AA4, LDLR, E2F7, GABBR1, SYNCRIP, PTTG1, TGFB1, APOD, H2AFX, RTEL1, CDK1, CDC6, LYN, SOCS3, RELB, PBK, UBE2C, ACADL, MXD1, UGT1A1, JUNB, THY1, UGT1A10, UHRF1, CST7, TXN, VEGFA, BUB1B, SERPINB1, SERPINB4, PRDM1, SERPINB3, PSMB10, CDK5R1, SBNO2, SERPINA12, NANOS1, APOC1, ZBTB16, ZNF177, TIMP3, TRIB1, UGT1A7, UGT1A6, TSC22D3, UGT1A9, UGT1A8, CYP27B1, UGT1A3, CNR1, UGT1A4, BCL3, ZC…	376	2522	16650	1.29931	1	0.127837	22.1102
GOTERM_BP_FAT	GO:0018108~peptidyl-tyrosine phosphorylation	16	3.97022	0.0130015	LYN, SOCS3, TTK, AFAP1L2, SAMSN1, ADIPOQ, EPHA2, TGFB1, CBLC, SGK223, VEGFA, HBEGF, CSF2RB, CD24, MERTK, MELK	376	349	16650	2.03012	1	0.127832	22.1482
GOTERM_BP_FAT	GO:1904666~regulation of ubiquitin protein ligase activity	7	1.73697	0.0130249	PSMB10, CCNB1, CDK1, BUB1B, CDC20, UBE2C, UBE2S	376	86	16650	3.60434	1	0.127811	22.1835
GOTERM_BP_FAT	GO:0032570~response to progesterone	5	1.24069	0.0133028	TYMS, CCL2, FOSL1, TGFB1, GJB2	376	41	16650	5.40023	1	0.130129	22.6016
GOTERM_BP_FAT	GO:0002886~regulation of myeloid leukocyte mediated immunity	5	1.24069	0.0133028	RAC2, LYN, IL4R, FCER1G, IL13RA2	376	41	16650	5.40023	1	0.130129	22.6016
GOTERM_BP_FAT	GO:0032652~regulation of interleukin-1 production	6	1.48883	0.0136397	NOD2, CCR7, PANX1, CCL19, ZC3H12A, TRIM16	376	63	16650	4.21733	1	0.132971	23.1056
GOTERM_BP_FAT	GO:0018212~peptidyl-tyrosine modification	16	3.97022	0.0136672	LYN, SOCS3, TTK, AFAP1L2, SAMSN1, ADIPOQ, EPHA2, TGFB1, CBLC, SGK223, VEGFA, HBEGF, CSF2RB, CD24, MERTK, MELK	376	351	16650	2.01855	1	0.132977	23.1466
GOTERM_BP_FAT	GO:0060249~anatomical structure homeostasis	16	3.97022	0.0140402	NELL2, NANOS1, LYZ, CDH3, CORO1A, NOD2, ADRB2, PRR4, RAC2, POLE2, VEGFA, LTF, CA2, ADAM8, RTEL1, SASH3	376	352	16650	2.01281	1	0.136122	23.7007
GOTERM_BP_FAT	GO:0072359~circulatory system development	33	8.18859	0.0141	CCL2, S100A7, TNFRSF12A, E2F7, CXCR2, ITGB2, MMP2, TGFB1, TYMP, APOD, HPSE, ZC3H12A, ADAM8, COL11A1, FOSL1, ANGPTL4, CDK1, SOCS3, TBX5, TNMD, JUNB, EPHA2, THY1, CCNB1, DKK1, FREM2, F3, VEGFA, ADAMTS1, ADAM19, COL1A1, PRDM1, TNFAIP2	376	945	16650	1.54635	1	0.136415	23.7892
GOTERM_BP_FAT	GO:0072358~cardiovascular system development	33	8.18859	0.0141	CCL2, S100A7, TNFRSF12A, E2F7, CXCR2, ITGB2, MMP2, TGFB1, TYMP, APOD, HPSE, ZC3H12A, ADAM8, COL11A1, FOSL1, ANGPTL4, CDK1, SOCS3, TBX5, TNMD, JUNB, EPHA2, THY1, CCNB1, DKK1, FREM2, F3, VEGFA, ADAMTS1, ADAM19, COL1A1, PRDM1, TNFAIP2	376	945	16650	1.54635	1	0.136415	23.7892
GOTERM_BP_FAT	GO:0071295~cellular response to vitamin	4	0.992556	0.014369	CYP27B1, TNC, POSTN, COL1A1	376	23	16650	7.7012	1	0.138593	24.1861
GOTERM_BP_FAT	GO:0050716~positive regulation of interleukin-1 secretion	4	0.992556	0.014369	NOD2, PANX1, CCL19, TRIM16	376	23	16650	7.7012	1	0.138593	24.1861
GOTERM_BP_FAT	GO:0010631~epithelial cell migration	12	2.97767	0.0144369	KRT16, VEGFA, PRSS3, NANOS1, ZC3H12A, HBEGF, ANLN, ITGB2, SH3BGRL3, TGFB1, EPHA2, S100A2	376	228	16650	2.33063	1	0.138952	24.2859
GOTERM_BP_FAT	GO:1903727~positive regulation of phospholipid metabolic process	5	1.24069	0.0144484	NOD2, CCR7, LYN, CCL19, TGFB1	376	42	16650	5.27166	1	0.138803	24.3027
GOTERM_BP_FAT	GO:0043551~regulation of phosphatidylinositol 3-kinase activity	5	1.24069	0.0144484	NOD2, CCR7, LYN, CCL19, TGFB1	376	42	16650	5.27166	1	0.138803	24.3027
GOTERM_BP_FAT	GO:0043300~regulation of leukocyte degranulation	5	1.24069	0.0144484	RAC2, LYN, IL4R, FCER1G, IL13RA2	376	42	16650	5.27166	1	0.138803	24.3027
GOTERM_BP_FAT	GO:0007292~female gamete generation	8	1.98511	0.014643	CCNB1, IL4R, ADAMTS1, AURKA, FOSL1, ASPM, TRIP13, CDC25B	376	114	16650	3.1075	1	0.140293	24.5881
GOTERM_BP_FAT	GO:0051656~establishment of organelle localization	18	4.4665	0.0147425	KIF14, KIF23, LYN, DLGAP5, NDC80, BIRC5, CENPE, CEP55, CDH3, FAM83D, CCNB1, RASGRP1, IL4R, FCER1G, CTSC, AREG, PLA2G3, IL13RA2	376	420	16650	1.8978	1	0.140928	24.7337
GOTERM_BP_FAT	GO:0050818~regulation of coagulation	7	1.73697	0.0152282	F12, LYN, HPSE, F3, S100A9, FCER1G, PLAU	376	89	16650	3.48285	1	0.14499	25.4405
GOTERM_BP_FAT	GO:0001523~retinoid metabolic process	7	1.73697	0.0152282	UGT1A7, UGT1A9, UGT1A8, UGT1A3, AKR1B10, ALDH1A3, UGT1A1	376	89	16650	3.48285	1	0.14499	25.4405
GOTERM_BP_FAT	GO:0002705~positive regulation of leukocyte mediated immunity	7	1.73697	0.0152282	NOD2, IL4R, RASGRP1, FCER1G, XCL1, TGFB1, SASH3	376	89	16650	3.48285	1	0.14499	25.4405
GOTERM_BP_FAT	GO:0051640~organelle localization	20	4.96278	0.0153248	KIF14, KIF23, LYN, DLGAP5, NDC80, BIRC5, AURKA, CENPE, CEP55, CDH3, FAM83D, CCNB1, RASGRP1, IL4R, FCER1G, CTSC, AREG, PLA2G3, ASPM, IL13RA2	376	489	16650	1.81112	1	0.145584	25.5802
GOTERM_BP_FAT	GO:1903050~regulation of proteolysis involved in cellular protein catabolic process	12	2.97767	0.0154123	PSMB10, CCNB1, CDK1, LAMP3, BUB1B, AURKA, CTSC, CDC20, PBK, RNF19B, UBE2C, TRIB1	376	230	16650	2.31036	1	0.146097	25.7067
GOTERM_BP_FAT	GO:1901989~positive regulation of cell cycle phase transition	6	1.48883	0.0154591	FAM83D, CDC6, DLGAP5, BIRC5, UBE2C, TGFB1	376	65	16650	4.08756	1	0.146248	25.7742
GOTERM_BP_FAT	GO:1903052~positive regulation of proteolysis involved in cellular protein catabolic process	10	2.48139	0.0155555	PSMB10, CCNB1, CDK1, BUB1B, AURKA, CTSC, CDC20, RNF19B, UBE2C, TRIB1	376	171	16650	2.58959	1	0.146834	25.9131
GOTERM_BP_FAT	GO:0061458~reproductive system development	18	4.4665	0.0156565	SOCS3, TNC, E2F7, JUNB, GJB2, PPP1R9B, CYP7B1, KRT19, CYP27B1, ST14, VEGFA, ADAMTS1, PRDM1, MERTK, FOSL1, ASPM, PHLDA2, MGST1	376	423	16650	1.88434	1	0.147458	26.0583
GOTERM_BP_FAT	GO:1902531~regulation of intracellular signal transduction	53	13.1514	0.0158507	S100A8, S100A7, S100A9, AURKA, TGFB1, FAM83D, NOD2, HPSE, LTF, DEPDC1B, TNIP2, ADAM8, KIF14, CDK1, LYN, SOCS3, PBK, ECT2, CCR7, ADRB2, CD86, F3, TXN, VEGFA, UBD, SERPINB3, TNFRSF6B, GPR183, CDK5R1, CCL2, SERPINA12, CHEK1, TRIM15, TIMP3, CCL26, TRIB1, RAC2, RASGRP1, P2RY1, BCL3, ZC3H12A, CD24, CCL19, ADIPOQ, CISH, EPHA2, CCL18, CCL17, CBLC, CCL13, CCL14, HBEGF, XCL1	376	1714	16650	1.36928	1	0.148894	26.337
GOTERM_BP_FAT	GO:0009612~response to mechanical stimulus	11	2.72953	0.0159201	CCNB1, CCL2, TNC, P2RY1, POSTN, CHEK1, COL1A1, COL11A1, FOSL1, TGFB1, JUNB	376	201	16650	2.42339	1	0.149235	26.4362
GOTERM_BP_FAT	GO:0002706~regulation of lymphocyte mediated immunity	8	1.98511	0.0159798	PTPRC, IL27RA, RASGRP1, FCER1G, SERPINB4, XCL1, TGFB1, SASH3	376	116	16650	3.05393	1	0.149491	26.5216
GOTERM_BP_FAT	GO:0050871~positive regulation of B cell activation	7	1.73697	0.0160167	PTPRC, GPR183, NOD2, PRDM1, TNIP2, TGFB1, SASH3	376	90	16650	3.44415	1	0.149548	26.5743
GOTERM_BP_FAT	GO:0090132~epithelium migration	12	2.97767	0.0160982	KRT16, VEGFA, PRSS3, NANOS1, ZC3H12A, HBEGF, ANLN, ITGB2, SH3BGRL3, TGFB1, EPHA2, S100A2	376	231	16650	2.30036	1	0.149991	26.6906
GOTERM_BP_FAT	GO:0036211~protein modification process	105	26.0546	0.0161973	LOR, NRTN, S100A8, S100A7, S100A9, TTK, AURKA, PTTG1, TGFB1, ZNRF2, ADAM8, SOCS3, PIM3, THY1, UHRF1, CCR7, CCR5, VEGFA, TNFRSF6B, CDK5R1, CCL2, CHEK1, ITGB2, AFAP1L2, LCE1B, TIMP3, SGK223, PPP1R3C, RAC2, B3GNT7, P2RY1, IVL, PRR9, PTPN7, LCE2B, CDC20, EPHA2, C1ORF68, CBLC, FABP4, XCL1, MERTK, LCE3D, FAM83D, NOD2, LTF, CSF2RB, TNIP2, TOP2A, KIF14, CDK1, CDC6, LYN, PBK, UBE2C, ECT2, ADRB2, UBE2M, TX…	376	3818	16650	1.21781	1	0.150584	26.8316
GOTERM_BP_FAT	GO:0006464~cellular protein modification process	105	26.0546	0.0161973	LOR, NRTN, S100A8, S100A7, S100A9, TTK, AURKA, PTTG1, TGFB1, ZNRF2, ADAM8, SOCS3, PIM3, THY1, UHRF1, CCR7, CCR5, VEGFA, TNFRSF6B, CDK5R1, CCL2, CHEK1, ITGB2, AFAP1L2, LCE1B, TIMP3, SGK223, PPP1R3C, RAC2, B3GNT7, P2RY1, IVL, PRR9, PTPN7, LCE2B, CDC20, EPHA2, C1ORF68, CBLC, FABP4, XCL1, MERTK, LCE3D, FAM83D, NOD2, LTF, CSF2RB, TNIP2, TOP2A, KIF14, CDK1, CDC6, LYN, PBK, UBE2C, ECT2, ADRB2, UBE2M, TX…	376	3818	16650	1.21781	1	0.150584	26.8316
GOTERM_BP_FAT	GO:0030100~regulation of endocytosis	11	2.72953	0.0164232	CD47, CCL2, DKK1, VEGFA, APOC1, FCER1G, CCL19, MERTK, ADIPOQ, SELE, TGFB1	376	202	16650	2.41139	1	0.152265	27.1525
GOTERM_BP_FAT	GO:0001503~ossification	16	3.97022	0.0164836	SBNO2, TNC, SYNCRIP, ZBTB16, MMP2, JUNB, EPHA2, TGFB1, ADRB2, CYP27B1, RRAS2, LTF, COL1A1, AREG, COL11A1, SRGN	376	359	16650	1.97357	1	0.152518	27.2379
GOTERM_BP_FAT	GO:1903532~positive regulation of secretion by cell	15	3.72208	0.0166263	PANX1, CCL19, TRIM16, POSTN, GPR68, TGFB1, NOD2, IL4R, RASGRP1, CD274, VSNL1, P2RY1, CD2, FCER1G, ADAM8	376	327	16650	2.03128	1	0.153474	27.4396
GOTERM_BP_FAT	GO:0002822~regulation of adaptive immune response based on somatic recombination of immune receptors built from immunoglobulin superfamily domains	8	1.98511	0.0166797	PTPRC, IL27RA, IL4R, FCER1G, CCL19, XCL1, TGFB1, SASH3	376	117	16650	3.02782	1	0.153664	27.515
GOTERM_BP_FAT	GO:0022414~reproductive process	44	10.9181	0.0169858	CCL2, TNC, E2F7, TTK, AURKA, ZBTB16, PTTG1, MMP2, TGFB1, CYP27B1, CNR1, IL4R, P2RY1, H2AFX, ASF1B, TOP2A, FOSL1, SPIN4, ASPM, PHLDA2, TRIP13, CDK1, SLCO4C1, MKI67, SOCS3, CDC20, JUNB, GJB2, CDC25B, CCNB1, PPP1R9B, CYP7B1, IFI27, KRT19, PI3, VEGFA, ST14, CKS2, ADAMTS1, PRDM1, AREG, MERTK, PLA2G3, MGST1	376	1373	16650	1.41909	1	0.156004	27.9455
GOTERM_BP_FAT	GO:0006639~acylglycerol metabolic process	8	1.98511	0.017401	LDLR, APOC1, FABP4, GK3P, FABP7, PNPLA3, THRSP, FABP5	376	118	16650	3.00216	1	0.159252	28.5254
GOTERM_BP_FAT	GO:0050764~regulation of phagocytosis	6	1.48883	0.0174339	CD47, CCL2, FCER1G, MERTK, ADIPOQ, TGFB1	376	67	16650	3.96554	1	0.159256	28.5712
GOTERM_BP_FAT	GO:0042326~negative regulation of phosphorylation	18	4.4665	0.0175327	PTPRC, LYN, SOCS3, PBK, UBE2C, SAMSN1, ADIPOQ, TIMP3, CISH, TGFB1, TRIB1, THY1, CCNB1, CBLC, DKK1, FABP4, ZC3H12A, SERPINB3	376	428	16650	1.86232	1	0.159815	28.7085
GOTERM_BP_FAT	GO:0000003~reproduction	44	10.9181	0.0176446	CCL2, TNC, E2F7, TTK, AURKA, ZBTB16, PTTG1, MMP2, TGFB1, CYP27B1, CNR1, IL4R, P2RY1, H2AFX, ASF1B, TOP2A, FOSL1, SPIN4, ASPM, PHLDA2, TRIP13, CDK1, SLCO4C1, MKI67, SOCS3, CDC20, JUNB, GJB2, CDC25B, CCNB1, PPP1R9B, CYP7B1, IFI27, KRT19, PI3, VEGFA, ST14, CKS2, ADAMTS1, PRDM1, AREG, MERTK, PLA2G3, MGST1	376	1375	16650	1.41702	1	0.160481	28.8636
GOTERM_BP_FAT	GO:1900048~positive regulation of hemostasis	4	0.992556	0.0180551	F12, HPSE, F3, S100A9	376	25	16650	7.08511	1	0.163643	29.4302
GOTERM_BP_FAT	GO:2000404~regulation of T cell migration	4	0.992556	0.0180551	APOD, S100A7, XCL1, ADAM8	376	25	16650	7.08511	1	0.163643	29.4302
GOTERM_BP_FAT	GO:0030194~positive regulation of blood coagulation	4	0.992556	0.0180551	F12, HPSE, F3, S100A9	376	25	16650	7.08511	1	0.163643	29.4302
GOTERM_BP_FAT	GO:0001556~oocyte maturation	4	0.992556	0.0180551	CCNB1, AURKA, TRIP13, CDC25B	376	25	16650	7.08511	1	0.163643	29.4302
GOTERM_BP_FAT	GO:0006638~neutral lipid metabolic process	8	1.98511	0.018144	LDLR, APOC1, FABP4, GK3P, FABP7, PNPLA3, THRSP, FABP5	376	119	16650	2.97694	1	0.164106	29.5524
GOTERM_BP_FAT	GO:0032102~negative regulation of response to external stimulus	13	3.22581	0.0182151	F12, CCL2, APOD, SOCS3, LTF, ZC3H12A, PBK, PRDM1, MMP28, FABP7, ADIPOQ, PLAU, TRIB1	376	267	16650	2.15605	1	0.164419	29.6499
GOTERM_BP_FAT	GO:0045840~positive regulation of mitotic nuclear division	5	1.24069	0.0182521	DLGAP5, BIRC5, AURKA, UBE2C, TGFB1	376	45	16650	4.92021	1	0.164447	29.7005
GOTERM_BP_FAT	GO:1903034~regulation of response to wounding	9	2.23325	0.0183162	F12, LYN, HPSE, TNFRSF12A, F3, S100A9, FCER1G, HBEGF, PLAU	376	147	16650	2.71114	1	0.1647	29.7883
GOTERM_BP_FAT	GO:0045682~regulation of epidermis development	6	1.48883	0.018481	CYP27B1, KRT17, HPSE, TRIM16, CDH3, AQP3	376	68	16650	3.90723	1	0.165785	30.0135
GOTERM_BP_FAT	GO:1902589~single-organism organelle organization	50	12.4069	0.0185617	KIF23, PRC1, S100A9, TTK, AURKA, TGFB1, TOP2A, RTEL1, ASPM, KIF14, CDC6, CDK1, UBE2C, ARPC1B, CCR7, ADRB2, KRT19, KRT17, KRT16, ZWINT, BUB1B, PLA2G3, SNX10, LCP1, KRT6C, CXCL1, KRT6A, KIAA0101, CHEK1, CEP55, CCL26, KRT25, SPC25, RAC2, NCAPG, BUB1, CENPN, DLGAP5, FSCN1, NUF2, NDC80, BIRC5, CDC20, CENPE, CCNB1, PPP1R9B, CORO1A, KRT74, SH3BGRL3, KIF20A	376	1612	16650	1.37351	1	0.166171	30.1235
GOTERM_BP_FAT	GO:0090130~tissue migration	12	2.97767	0.0188258	KRT16, VEGFA, PRSS3, NANOS1, ZC3H12A, HBEGF, ANLN, ITGB2, SH3BGRL3, TGFB1, EPHA2, S100A2	376	237	16650	2.24212	1	0.168062	30.4823
GOTERM_BP_FAT	GO:0032355~response to estradiol	8	1.98511	0.0196965	PPP1R9B, IFI27, POSTN, COL1A1, AREG, UGT1A1, TGFB1, GJB2	376	121	16650	2.92773	1	0.17489	31.6531
GOTERM_BP_FAT	GO:0051346~negative regulation of hydrolase activity	17	4.21836	0.0199228	SERPINA12, APOC1, BIRC5, PTTG1, TIMP3, PPP1R9B, LAMP3, CST7, VEGFA, PI3, LTF, SERPINB1, SERPINB4, SERPINB13, SERPINB3, IFI6, ANGPTL4	376	401	16650	1.87729	1	0.176435	31.9543
GOTERM_BP_FAT	GO:0010035~response to inorganic substance	19	4.71464	0.0200376	CDK1, S100A8, CCL19, ECT2, AQP3, JUNB, VCAM1, CCNB1, CCR7, CD86, ALOX5AP, TXN, FABP4, ZC3H12A, COL1A1, AREG, CA2, FOSL1, HBB	376	469	16650	1.79394	1	0.177071	32.1067
GOTERM_BP_FAT	GO:0050820~positive regulation of coagulation	4	0.992556	0.0200766	F12, HPSE, F3, S100A9	376	26	16650	6.8126	1	0.177092	32.1583
GOTERM_BP_FAT	GO:0007094~mitotic spindle assembly checkpoint	4	0.992556	0.0200766	BUB1, TTK, BUB1B, NDC80	376	26	16650	6.8126	1	0.177092	32.1583
GOTERM_BP_FAT	GO:0002863~positive regulation of inflammatory response to antigenic stimulus	3	0.744417	0.0202008	CCR7, CNR1, FCER1G	376	10	16650	13.2846	1	0.1778	32.3227
GOTERM_BP_FAT	GO:0043117~positive regulation of vascular permeability	3	0.744417	0.0202008	VEGFA, CXCR2, TGFB1	376	10	16650	13.2846	1	0.1778	32.3227
GOTERM_BP_FAT	GO:0031665~negative regulation of lipopolysaccharide-mediated signaling pathway	3	0.744417	0.0202008	LTF, PRDM1, TRIB1	376	10	16650	13.2846	1	0.1778	32.3227
GOTERM_BP_FAT	GO:0051250~negative regulation of lymphocyte activation	8	1.98511	0.0205065	LYN, IL4R, CD274, PRDM1, XCL1, MERTK, SAMSN1, TGFB1	376	122	16650	2.90373	1	0.179961	32.7255
GOTERM_BP_FAT	GO:0000302~response to reactive oxygen species	11	2.72953	0.0209129	CDK1, CCR7, APOD, S100A7, TXN, CCL19, COL1A1, AREG, ECT2, HBB, FOSL1	376	210	16650	2.31953	1	0.182913	33.2575
GOTERM_BP_FAT	GO:0045595~regulation of cell differentiation	48	11.9107	0.0209824	GPR183, CDK5R1, TNFRSF12A, POSTN, TRIM16, AURKA, GPR68, ZBTB16, PNP, AQP3, TGFB1, TRIB1, AGTR1, CYP27B1, RASGRP1, CNR1, IL4R, CD2, LTF, ZC3H12A, CD24, ADAM8, ASPM, KIF14, CDK1, LYN, DUOXA1, SOCS3, TBX5, CCL19, CDC20, ADIPOQ, ECT2, JUNB, CCL17, THY1, CD83, CD86, DKK1, IRF7, VEGFA, COL1A1, AREG, CA2, SERPINB3, PRDM1, SASH3, SLC46A2	376	1544	16650	1.37664	1	0.183166	33.348
GOTERM_BP_FAT	GO:0002437~inflammatory response to antigenic stimulus	5	1.24069	0.0211022	CCR7, RASGRP1, CNR1, FCER1G, CXCR2	376	47	16650	4.71084	1	0.183819	33.5039
GOTERM_BP_FAT	GO:1903556~negative regulation of tumor necrosis factor superfamily cytokine production	5	1.24069	0.0211022	CD274, BCL3, LTF, ZC3H12A, ADIPOQ	376	47	16650	4.71084	1	0.183819	33.5039
GOTERM_BP_FAT	GO:0002377~immunoglobulin production	7	1.73697	0.021346	PTPRC, IL27RA, IL4R, XCL1, TGFB1, SASH3, IL13RA2	376	96	16650	3.22889	1	0.18545	33.82
GOTERM_BP_FAT	GO:0016101~diterpenoid metabolic process	7	1.73697	0.021346	UGT1A7, UGT1A9, UGT1A8, UGT1A3, AKR1B10, ALDH1A3, UGT1A1	376	96	16650	3.22889	1	0.18545	33.82
GOTERM_BP_FAT	GO:0051436~negative regulation of ubiquitin-protein ligase activity involved in mitotic cell cycle	6	1.48883	0.0218683	PSMB10, CCNB1, CDK1, BUB1B, CDC20, UBE2C	376	71	16650	3.74213	1	0.189265	34.4924
GOTERM_BP_FAT	GO:0002702~positive regulation of production of molecular mediator of immune response	6	1.48883	0.0218683	NOD2, IL4R, FCER1G, XCL1, TGFB1, SASH3	376	71	16650	3.74213	1	0.189265	34.4924
GOTERM_BP_FAT	GO:0071173~spindle assembly checkpoint	4	0.992556	0.0222176	BUB1, TTK, BUB1B, NDC80	376	27	16650	6.56028	1	0.191698	34.9385
GOTERM_BP_FAT	GO:0033157~regulation of intracellular protein transport	16	3.97022	0.0224097	CDK1, CDK5R1, CCL2, CCL19, ECT2, ADIPOQ, TGFB1, RGS20, IFI27, RAC2, APOD, TXN, BCL3, ZC3H12A, LCP1, ELMOD1	376	373	16650	1.89949	1	0.19289	35.1827
GOTERM_BP_FAT	GO:0060324~face development	5	1.24069	0.0226238	DKK1, ALDH1A3, COL1A1, MMP2, TGFB1	376	48	16650	4.6127	1	0.194246	35.4537
GOTERM_BP_FAT	GO:0071900~regulation of protein serine/threonine kinase activity	19	4.71464	0.0228873	CDC6, CDK1, CDK5R1, LYN, CCL19, UBE2C, CDKN3, ADIPOQ, TGFB1, TRIB1, CBLC, NOD2, RASGRP1, VEGFA, CKS2, LTF, SERPINB3, CD24, ADAM8	376	476	16650	1.76756	1	0.19598	35.7858
GOTERM_BP_FAT	GO:0008202~steroid metabolic process	13	3.22581	0.022935	AGTR1, CYP7B1, CYP27B1, HSD3B1, UGT1A8, LDLR, SERPINA12, CH25H, AKR1B10, HSD11B1, APOC1, ACADL, UGT1A1	376	276	16650	2.08574	1	0.196035	35.8457
GOTERM_BP_FAT	GO:0032612~interleukin-1 production	6	1.48883	0.0230811	NOD2, CCR7, PANX1, CCL19, ZC3H12A, TRIM16	376	72	16650	3.69016	1	0.19685	36.029
GOTERM_BP_FAT	GO:0051439~regulation of ubiquitin-protein ligase activity involved in mitotic cell cycle	6	1.48883	0.0230811	PSMB10, CCNB1, CDK1, BUB1B, CDC20, UBE2C	376	72	16650	3.69016	1	0.19685	36.029
GOTERM_BP_FAT	GO:1902713~regulation of interferon-gamma secretion	3	0.744417	0.0243267	RASGRP1, CD2, ZC3H12A	376	11	16650	12.0769	1	0.206084	37.5714
GOTERM_BP_FAT	GO:1904667~negative regulation of ubiquitin protein ligase activity	6	1.48883	0.0243366	PSMB10, CCNB1, CDK1, BUB1B, CDC20, UBE2C	376	73	16650	3.63961	1	0.205834	37.5837
GOTERM_BP_FAT	GO:0044712~single-organism catabolic process	29	7.19603	0.0244189	INPP1, KYNU, APOC1, MMP2, PNP, TYMP, CYP27B1, COL6A6, COL6A5, CNR1, UGT1A4, FUT3, COL11A1, PNLIPRP3, COL4A4, ACADL, UGT1A1, ADIPOQ, PNPLA3, MMP12, ADRB2, AKR1B10, FABP4, GK3P, COL1A1, PLA2G3, FABP7, PON3, FABP5	376	837	16650	1.53426	1	0.206135	37.6843
GOTERM_BP_FAT	GO:0071398~cellular response to fatty acid	4	0.992556	0.024478	CCNB1, LDLR, PDK4, ZC3H12A	376	28	16650	6.32599	1	0.206258	37.7565
GOTERM_BP_FAT	GO:1903364~positive regulation of cellular protein catabolic process	10	2.48139	0.0250283	PSMB10, CCNB1, CDK1, BUB1B, AURKA, CTSC, CDC20, RNF19B, UBE2C, TRIB1	376	186	16650	2.38075	1	0.210091	38.4247
GOTERM_BP_FAT	GO:0090303~positive regulation of wound healing	5	1.24069	0.025863	F12, HPSE, F3, S100A9, HBEGF	376	50	16650	4.42819	1	0.216024	39.4255
GOTERM_BP_FAT	GO:0002762~negative regulation of myeloid leukocyte differentiation	5	1.24069	0.025863	LYN, LTF, GPR68, ADIPOQ, TRIB1	376	50	16650	4.42819	1	0.216024	39.4255
GOTERM_BP_FAT	GO:0007565~female pregnancy	10	2.48139	0.0260404	IFI27, CCL2, CYP27B1, CNR1, PRDM1, FOSL1, MMP2, TGFB1, JUNB, GJB2	376	187	16650	2.36802	1	0.21701	39.6362
GOTERM_BP_FAT	GO:0050673~epithelial cell proliferation	15	3.72208	0.0261464	CCL2, TNMD, BIRC5, CDH3, EPHA2, TGFB1, MMP12, CCL26, CYP7B1, NOD2, F3, TGM1, VEGFA, AREG, FABP7	376	347	16650	1.9142	1	0.217461	39.7617
GOTERM_BP_FAT	GO:0051209~release of sequestered calcium ion into cytosol	7	1.73697	0.0266138	PTPRC, CCR7, CCR5, CCL19, XCL1, TGFB1, THY1	376	101	16650	3.06904	1	0.220589	40.3125
GOTERM_BP_FAT	GO:0051283~negative regulation of sequestering of calcium ion	7	1.73697	0.0266138	PTPRC, CCR7, CCR5, CCL19, XCL1, TGFB1, THY1	376	101	16650	3.06904	1	0.220589	40.3125
GOTERM_BP_FAT	GO:1901653~cellular response to peptide	14	3.47395	0.0267451	CDC6, PTPRE, CCL2, LYN, SERPINA12, SOCS3, PDK4, ADIPOQ, CISH, TGFB1, PPP1R9B, AGTR1, NOD2, CA2	376	315	16650	1.96809	1	0.221217	40.4663
GOTERM_BP_FAT	GO:0031570~DNA integrity checkpoint	9	2.23325	0.0268313	CCNB1, CDK1, CDC6, E2F7, H2AFX, CHEK1, AURKA, TOP2A, CDT1	376	158	16650	2.52239	1	0.221512	40.5671
GOTERM_BP_FAT	GO:0031668~cellular response to extracellular stimulus	10	2.48139	0.0268314	PPP1R9B, CYP27B1, LYN, TNC, PDK4, DSC2, ZC3H12A, POSTN, COL1A1, FOSL1	376	188	16650	2.35542	1	0.221171	40.5671
GOTERM_BP_FAT	GO:0007143~female meiotic division	4	0.992556	0.0268579	TTK, AURKA, TRIP13, CDC25B	376	29	16650	6.10785	1	0.221026	40.5981
GOTERM_BP_FAT	GO:0071353~cellular response to interleukin-4	4	0.992556	0.0268579	CORO1A, IL4R, IL2RG, XCL1	376	29	16650	6.10785	1	0.221026	40.5981
GOTERM_BP_FAT	GO:0002824~positive regulation of adaptive immune response based on somatic recombination of immune receptors built from immunoglobulin superfamily domains	6	1.48883	0.0269775	IL27RA, FCER1G, CCL19, XCL1, TGFB1, SASH3	376	75	16650	3.54255	1	0.221564	40.7376
GOTERM_BP_FAT	GO:0051276~chromosome organization	38	9.42928	0.0272512	KIF23, HIST2H2AA3, HIST2H2AA4, PRC1, TTK, TRIM16, AURKA, CHEK1, CEP55, PTTG1, TGFB1, SPC25, POLE2, NCAPG, BUB1, H2AFX, ASF1B, TOP2A, RTEL1, TRIP13, KIF14, CDK1, GINS2, CENPN, CDC6, MKI67, DLGAP5, NUF2, NDC80, CENPE, CDC20, BIRC5, UBE2C, CCNB1, UHRF1, ZWINT, VEGFA, BUB1B	376	1184	16650	1.42121	1	0.223225	41.0558
GOTERM_BP_FAT	GO:1903362~regulation of cellular protein catabolic process	12	2.97767	0.0272848	PSMB10, CCNB1, CDK1, LAMP3, BUB1B, AURKA, CTSC, CDC20, PBK, RNF19B, UBE2C, TRIB1	376	251	16650	2.11706	1	0.223129	41.0947
GOTERM_BP_FAT	GO:0043550~regulation of lipid kinase activity	5	1.24069	0.0275817	NOD2, CCR7, LYN, CCL19, TGFB1	376	51	16650	4.34136	1	0.224948	41.4377
GOTERM_BP_FAT	GO:0001910~regulation of leukocyte mediated cytotoxicity	5	1.24069	0.0275817	PTPRC, CCL2, RASGRP1, SERPINB4, XCL1	376	51	16650	4.34136	1	0.224948	41.4377
GOTERM_BP_FAT	GO:0002221~pattern recognition receptor signaling pathway	9	2.23325	0.0277217	NOD2, CD86, LYN, IRF7, LTF, ITGB2, CLEC7A, TRIM15, TNIP2	376	159	16650	2.50652	1	0.225621	41.5988
GOTERM_BP_FAT	GO:0045861~negative regulation of proteolysis	14	3.47395	0.0278346	SERPINA12, BIRC5, PBK, PTTG1, TIMP3, LAMP3, CST7, VEGFA, PI3, SERPINB1, SERPINB4, SERPINB3, SERPINB13, IFI6	376	317	16650	1.95567	1	0.226095	41.7283
GOTERM_BP_FAT	GO:0006897~endocytosis	24	5.95533	0.0279443	CCL2, LYN, LDLR, APOC1, CCL19, CXCR2, ITGB2, ADIPOQ, CLEC10A, TGFB1, MICALL1, CD47, ARPC1B, ADRB2, CORO1A, DKK1, CXCL16, VEGFA, FCER1G, CLEC7A, MERTK, SELE, HBB, SNX10	376	665	16650	1.59814	1	0.226545	41.854
GOTERM_BP_FAT	GO:0048608~reproductive structure development	17	4.21836	0.0280175	SOCS3, TNC, E2F7, JUNB, GJB2, CYP7B1, KRT19, CYP27B1, ST14, VEGFA, ADAMTS1, PRDM1, MERTK, FOSL1, ASPM, PHLDA2, MGST1	376	418	16650	1.80094	1	0.22673	41.9377
GOTERM_BP_FAT	GO:0051437~positive regulation of ubiquitin-protein ligase activity involved in regulation of mitotic cell cycle transition	6	1.48883	0.0283637	PSMB10, CCNB1, CDK1, BUB1B, CDC20, UBE2C	376	76	16650	3.49594	1	0.228873	42.3321
GOTERM_BP_FAT	GO:0048646~anatomical structure formation involved in morphogenesis	37	9.18114	0.0284185	CDK5R1, SBNO2, CCL2, S100A7, TNFRSF12A, E2F7, CXCR2, ITGB2, TRIM15, MMP2, TGFB1, TYMP, APOD, HPSE, IL4R, ALDH1A3, BCL3, ZC3H12A, ADAM8, COL11A1, ANGPTL4, TBX5, TNMD, JUNB, EPHA2, THY1, KRT19, RGS20, DKK1, F3, VEGFA, ST14, ADAMTS1, COL1A1, PLA2G3, TNFAIP2, SNX10	376	1151	16650	1.42348	1	0.228922	42.3943
GOTERM_BP_FAT	GO:0071402~cellular response to lipoprotein particle stimulus	3	0.744417	0.0287633	CCL2, FCER1G, ITGB2	376	12	16650	11.0705	1	0.231039	42.7842
GOTERM_BP_FAT	GO:0060707~trophoblast giant cell differentiation	3	0.744417	0.0287633	SOCS3, E2F7, PRDM1	376	12	16650	11.0705	1	0.231039	42.7842
GOTERM_BP_FAT	GO:0002864~regulation of acute inflammatory response to antigenic stimulus	3	0.744417	0.0287633	CCR7, CNR1, FCER1G	376	12	16650	11.0705	1	0.231039	42.7842
GOTERM_BP_FAT	GO:0034501~protein localization to kinetochore	3	0.744417	0.0287633	CDK1, TTK, BUB1B	376	12	16650	11.0705	1	0.231039	42.7842
GOTERM_BP_FAT	GO:0051443~positive regulation of ubiquitin-protein transferase activity	7	1.73697	0.0289423	PSMB10, CCNB1, CDK1, BUB1B, CDC20, UBE2C, UBE2S	376	103	16650	3.00945	1	0.231967	42.9855
GOTERM_BP_FAT	GO:0042787~protein ubiquitination involved in ubiquitin-dependent protein catabolic process	11	2.72953	0.0291089	PSMB10, CCNB1, CDK1, CBLC, UHRF1, BUB1B, AURKA, CDC20, PTTG1, RNF19B, UBE2C	376	222	16650	2.19415	1	0.232803	43.1725
GOTERM_BP_FAT	GO:0033280~response to vitamin D	4	0.992556	0.0293569	CYP27B1, TNC, TGFB1, AQP3	376	30	16650	5.90426	1	0.23421	43.4494
GOTERM_BP_FAT	GO:0072698~protein localization to microtubule cytoskeleton	4	0.992556	0.0293569	FAM83D, TTK, AURKA, SNX10	376	30	16650	5.90426	1	0.23421	43.4494
GOTERM_BP_FAT	GO:0060325~face morphogenesis	4	0.992556	0.0293569	DKK1, COL1A1, MMP2, TGFB1	376	30	16650	5.90426	1	0.23421	43.4494
GOTERM_BP_FAT	GO:0032731~positive regulation of interleukin-1 beta production	4	0.992556	0.0293569	NOD2, PANX1, CCL19, TRIM16	376	30	16650	5.90426	1	0.23421	43.4494
GOTERM_BP_FAT	GO:0001893~maternal placenta development	4	0.992556	0.0293569	CYP27B1, PRDM1, JUNB, GJB2	376	30	16650	5.90426	1	0.23421	43.4494
GOTERM_BP_FAT	GO:0002460~adaptive immune response based on somatic recombination of immune receptors built from immunoglobulin superfamily domains	13	3.22581	0.0293777	PTPRC, IL27RA, IL4R, IRF7, RELB, BCL3, FCER1G, CCL19, CTSC, XCL1, TGFB1, SASH3, IL13RA2	376	286	16650	2.01281	1	0.23401	43.4726
GOTERM_BP_FAT	GO:0043627~response to estrogen	6	1.48883	0.0297942	ARPC1B, KRT19, CYP27B1, IL4R, CD24, CA2	376	77	16650	3.45054	1	0.236593	43.9349
GOTERM_BP_FAT	GO:0030101~natural killer cell activation	6	1.48883	0.0297942	CORO1A, RASGRP1, CD2, ITGB2, PRDM1, MERTK	376	77	16650	3.45054	1	0.236593	43.9349
GOTERM_BP_FAT	GO:0043547~positive regulation of GTPase activity	23	5.7072	0.0303619	NRTN, CCL2, CCL19, ECT2, EPHA2, CCL18, CCL26, CCL17, THY1, RGS20, CCL13, CCR7, RGS1, CCL14, RASGRP1, HBEGF, CSF2RB, IL2RG, SH3BGRL3, DEPDC1B, XCL1, ELMOD1, BCAR3	376	634	16650	1.60644	1	0.240216	44.5591
GOTERM_BP_FAT	GO:0045055~regulated exocytosis	13	3.22581	0.0305177	LYN, PCDH7, TIMP3, TGFB1, CORO1A, RAC2, IL4R, RASGRP1, VEGFA, FCER1G, PLA2G3, SRGN, IL13RA2	376	288	16650	1.99884	1	0.240949	44.7294
GOTERM_BP_FAT	GO:0051092~positive regulation of NF-kappaB transcription factor activity	8	1.98511	0.0309907	NOD2, S100A8, S100A9, LTF, ITGB2, TRIM15, ADAM8, TGFB1	376	133	16650	2.66357	1	0.243879	45.2429
GOTERM_BP_FAT	GO:1902656~calcium ion import into cytosol	7	1.73697	0.0314009	PTPRC, CCR7, CCR5, CCL19, XCL1, TGFB1, THY1	376	105	16650	2.95213	1	0.246357	45.6848
GOTERM_BP_FAT	GO:0097553~calcium ion transmembrane import into cytosol	7	1.73697	0.0314009	PTPRC, CCR7, CCR5, CCL19, XCL1, TGFB1, THY1	376	105	16650	2.95213	1	0.246357	45.6848
GOTERM_BP_FAT	GO:0071496~cellular response to external stimulus	12	2.97767	0.031631	PPP1R9B, CYP27B1, LYN, TNC, PDK4, DSC2, ZC3H12A, POSTN, CHEK1, COL1A1, FOSL1, TGFB1	376	257	16650	2.06764	1	0.247582	45.931
GOTERM_BP_FAT	GO:0048609~multicellular organismal reproductive process	27	6.69975	0.0316853	CCL2, AURKA, PTTG1, ZBTB16, TGFB1, CYP27B1, IL4R, CNR1, P2RY1, H2AFX, ASF1B, FOSL1, ASPM, SPIN4, TRIP13, SLCO4C1, JUNB, CDC25B, GJB2, CCNB1, PPP1R9B, IFI27, VEGFA, ADAMTS1, PRDM1, MERTK, PLA2G3	376	783	16650	1.52696	1	0.247595	45.989
GOTERM_BP_FAT	GO:0006260~DNA replication	13	3.22581	0.0318677	CDC6, GINS2, CDK1, E2F7, KIAA0101, CHEK1, TGFB1, CDT1, POLE2, RRM2, AREG, TOP2A, RTEL1	376	290	16650	1.98505	1	0.248485	46.1833
GOTERM_BP_FAT	GO:0006721~terpenoid metabolic process	7	1.73697	0.0326798	UGT1A7, UGT1A9, UGT1A8, UGT1A3, AKR1B10, ALDH1A3, UGT1A1	376	106	16650	2.92428	1	0.253661	47.0404
GOTERM_BP_FAT	GO:0032526~response to retinoic acid	7	1.73697	0.0326798	CCL2, DKK1, LYN, TNC, TRIM16, COL1A1, AQP3	376	106	16650	2.92428	1	0.253661	47.0404
GOTERM_BP_FAT	GO:0001942~hair follicle development	6	1.48883	0.0327896	KRT25, KRT27, DKK1, KRT17, HPSE, CDH3	376	79	16650	3.36318	1	0.254041	47.1553
GOTERM_BP_FAT	GO:0022405~hair cycle process	6	1.48883	0.0327896	KRT25, KRT27, DKK1, KRT17, HPSE, CDH3	376	79	16650	3.36318	1	0.254041	47.1553
GOTERM_BP_FAT	GO:0022404~molting cycle process	6	1.48883	0.0327896	KRT25, KRT27, DKK1, KRT17, HPSE, CDH3	376	79	16650	3.36318	1	0.254041	47.1553
GOTERM_BP_FAT	GO:0002821~positive regulation of adaptive immune response	6	1.48883	0.0327896	IL27RA, FCER1G, CCL19, XCL1, TGFB1, SASH3	376	79	16650	3.36318	1	0.254041	47.1553
GOTERM_BP_FAT	GO:0009263~deoxyribonucleotide biosynthetic process	3	0.744417	0.0334948	TYMS, RRM2, CMPK2	376	13	16650	10.2189	1	0.258438	47.8875
GOTERM_BP_FAT	GO:0001771~immunological synapse formation	3	0.744417	0.0334948	CORO1A, CCR7, CCL19	376	13	16650	10.2189	1	0.258438	47.8875
GOTERM_BP_FAT	GO:0061430~bone trabecula morphogenesis	3	0.744417	0.0334948	SBNO2, COL1A1, MMP2	376	13	16650	10.2189	1	0.258438	47.8875
GOTERM_BP_FAT	GO:0048642~negative regulation of skeletal muscle tissue development	3	0.744417	0.0334948	TSC22D3, DKK1, TGFB1	376	13	16650	10.2189	1	0.258438	47.8875
GOTERM_BP_FAT	GO:0006979~response to oxidative stress	16	3.97022	0.0336631	CDK1, S100A7, CCL19, ECT2, ADIPOQ, GJB2, CCR7, APOD, TXN, ZC3H12A, COL1A1, AREG, HBB, FOSL1, MELK, MGST1	376	394	16650	1.79825	1	0.259199	48.0609
GOTERM_BP_FAT	GO:0010243~response to organonitrogen compound	27	6.69975	0.0338922	KYNU, CCL2, PANX1, SERPINA12, TRIM16, MMP2, TGFB1, VCAM1, TYMS, AGTR1, NOD2, CNR1, FOSL1, CDC6, CDK1, PTPRE, LYN, SOCS3, PDK4, ADIPOQ, JUNB, CISH, PPP1R9B, COL1A1, CA2, AREG, MGST1	376	789	16650	1.51535	1	0.260365	48.2959
GOTERM_BP_FAT	GO:0034754~cellular hormone metabolic process	7	1.73697	0.033992	UGT1A7, UGT1A9, HSD3B1, UGT1A8, UGT1A3, ALDH1A3, UGT1A1	376	107	16650	2.89695	1	0.260662	48.3981
GOTERM_BP_FAT	GO:0002576~platelet degranulation	7	1.73697	0.033992	LYN, VEGFA, FCER1G, PCDH7, TIMP3, TGFB1, SRGN	376	107	16650	2.89695	1	0.260662	48.3981
GOTERM_BP_FAT	GO:0051444~negative regulation of ubiquitin-protein transferase activity	6	1.48883	0.0343552	PSMB10, CCNB1, CDK1, BUB1B, CDC20, UBE2C	376	80	16650	3.32114	1	0.262712	48.7679
GOTERM_BP_FAT	GO:0071229~cellular response to acid chemical	9	2.23325	0.0345329	CCNB1, CCL2, LDLR, LYN, TNC, PDK4, ZC3H12A, COL1A1, MMP2	376	166	16650	2.40083	1	0.263521	48.948
GOTERM_BP_FAT	GO:1901988~negative regulation of cell cycle phase transition	9	2.23325	0.0345329	CCNB1, CDK1, E2F7, BUB1, TTK, C10ORF99, BUB1B, NDC80, AURKA	376	166	16650	2.40083	1	0.263521	48.948
GOTERM_BP_FAT	GO:0016042~lipid catabolic process	13	3.22581	0.0345499	APOC1, ACADL, ADIPOQ, PNPLA3, ADRB2, CYP27B1, AKR1B10, CNR1, FABP4, PLA2G3, FABP7, FABP5, PNLIPRP3	376	294	16650	1.95804	1	0.263261	48.9652
GOTERM_BP_FAT	GO:0044839~cell cycle G2/M phase transition	10	2.48139	0.0347079	KIF14, CCNB1, CDK1, CCNB2, CHEK1, BIRC5, AURKA, MELK, CDC25B, HMMR	376	197	16650	2.24781	1	0.263935	49.1247
GOTERM_BP_FAT	GO:0016572~histone phosphorylation	4	0.992556	0.0347098	CCNB1, CDK1, CHEK1, AURKA	376	32	16650	5.53524	1	0.263576	49.1267
GOTERM_BP_FAT	GO:0070670~response to interleukin-4	4	0.992556	0.0347098	CORO1A, IL4R, IL2RG, XCL1	376	32	16650	5.53524	1	0.263576	49.1267
GOTERM_BP_FAT	GO:0051241~negative regulation of multicellular organismal process	33	8.18859	0.0350537	CDK5R1, CCL2, APOC1, GPR68, ZBTB16, CDH3, TGFB1, TRIB1, TSC22D3, APOD, IL4R, BCL3, LTF, ZC3H12A, CD24, SRGN, ASPM, F12, LYN, TBX5, TNMD, RELB, ADIPOQ, EPHA2, THY1, CD83, ADRB2, CD86, DKK1, CD274, AREG, XCL1, PLAU	376	1017	16650	1.43688	1	0.265472	49.4722
GOTERM_BP_FAT	GO:0032504~multicellular organism reproduction	27	6.69975	0.0353784	CCL2, AURKA, PTTG1, ZBTB16, TGFB1, CYP27B1, IL4R, CNR1, P2RY1, H2AFX, ASF1B, FOSL1, ASPM, SPIN4, TRIP13, SLCO4C1, JUNB, CDC25B, GJB2, CCNB1, PPP1R9B, IFI27, VEGFA, ADAMTS1, PRDM1, MERTK, PLA2G3	376	792	16650	1.50961	1	0.267232	49.7966
GOTERM_BP_FAT	GO:0002440~production of molecular mediator of immune response	9	2.23325	0.0355906	PTPRC, NOD2, IL27RA, IL4R, FCER1G, XCL1, TGFB1, SASH3, IL13RA2	376	167	16650	2.38645	1	0.268247	50.0075
GOTERM_BP_FAT	GO:0051128~regulation of cellular component organization	66	16.3772	0.0358936	S100A8, S100A9, TTK, AURKA, POSTN, TGFB1, CD47, AGTR1, APOD, IL4R, FOSL1, RTEL1, KIF14, CDC6, LYN, UBE2C, THY1, ARPC1B, CCR7, ADRB2, UHRF1, KRT17, VEGFA, BUB1B, HAS3, SERPINB3, COL1A1, LCP1, CDK5R1, CCL2, TNFRSF12A, NANOS1, APOC1, CHEK1, ITGB2, ANLN, CCL26, CYP27B1, RAC2, CNR1, BUB1, FCER1G, ELMOD1, MKI67, TBX5, DLGAP5, FSCN1, CCL19, NDC80, CENPE, CDC20, BIRC5, ADIPOQ, CISH, EPHA2, CCNB1, PPP1R9B…	376	2323	16650	1.25812	1	0.269849	50.307
GOTERM_BP_FAT	GO:0051321~meiotic cell cycle	11	2.72953	0.0359499	MKI67, CKS2, TTK, H2AFX, AURKA, CDC20, PTTG1, TOP2A, ASPM, TRIP13, CDC25B	376	230	16650	2.11783	1	0.269841	50.3625
GOTERM_BP_FAT	GO:0060191~regulation of lipase activity	6	1.48883	0.0359664	AGTR1, GNA15, RASGRP1, APOC1, SELE, ANGPTL4	376	81	16650	3.28014	1	0.269573	50.3788
GOTERM_BP_FAT	GO:0098773~skin epidermis development	6	1.48883	0.0359664	KRT25, KRT27, DKK1, KRT17, HPSE, CDH3	376	81	16650	3.28014	1	0.269573	50.3788
GOTERM_BP_FAT	GO:0051785~positive regulation of nuclear division	5	1.24069	0.0371801	DLGAP5, BIRC5, AURKA, UBE2C, TGFB1	376	56	16650	3.95374	1	0.277039	51.5604
GOTERM_BP_FAT	GO:1903036~positive regulation of response to wounding	5	1.24069	0.0371801	F12, HPSE, F3, S100A9, HBEGF	376	56	16650	3.95374	1	0.277039	51.5604
GOTERM_BP_FAT	GO:0030888~regulation of B cell proliferation	5	1.24069	0.0371801	PTPRC, GPR183, LYN, PRDM1, SASH3	376	56	16650	3.95374	1	0.277039	51.5604
GOTERM_BP_FAT	GO:0002768~immune response-regulating cell surface receptor signaling pathway	16	3.97022	0.0373979	PSMB10, PTPRC, LYN, CD3D, RELB, FPR3, TRBC1, HLA-DQA2, HLA-DQA1, THY1, ARPC1B, CCR7, CLEC4A, FCER1G, CLEC7A, CD24	376	399	16650	1.77572	1	0.278055	51.7696
GOTERM_BP_FAT	GO:0000281~mitotic cytokinesis	4	0.992556	0.0375623	KIF23, ANLN, CEP55, KIF20A	376	33	16650	5.3675	1	0.278726	51.9269
GOTERM_BP_FAT	GO:0045684~positive regulation of epidermis development	4	0.992556	0.0375623	CYP27B1, KRT17, HPSE, TRIM16	376	33	16650	5.3675	1	0.278726	51.9269
GOTERM_BP_FAT	GO:0002720~positive regulation of cytokine production involved in immune response	4	0.992556	0.0375623	NOD2, FCER1G, XCL1, SASH3	376	33	16650	5.3675	1	0.278726	51.9269
GOTERM_BP_FAT	GO:0019433~triglyceride catabolic process	4	0.992556	0.0375623	FABP4, FABP7, PNPLA3, FABP5	376	33	16650	5.3675	1	0.278726	51.9269
GOTERM_BP_FAT	GO:0035556~intracellular signal transduction	74	18.3623	0.0380326	NRTN, S100A8, S100A7, E2F7, S100A9, AURKA, TGFB1, FAM83D, AGTR1, NOD2, HPSE, CSF2RB, LTF, DEPDC1B, ADAM8, TNIP2, KIF14, CDK1, LYN, SOCS3, RELB, PBK, ECT2, CD86, CCR7, ADRB2, CCR5, F3, RRAS2, UBE2M, TXN, VEGFA, UBD, SERPINB3, LCP1, MELK, TNFRSF6B, PSMB10, CXCL1, GPR183, CDK5R1, CCL2, SERPINA12, CHEK1, TRIM15, TIMP3, TRIB1, CCL26, VCAM1, RAC2, RASGRP1, P2RY1, BCL3, ZC3H12A, IL2RG, CD24, CCL19, ADIP…	376	2657	16650	1.23329	1	0.281343	52.3743
GOTERM_BP_FAT	GO:1902580~single-organism cellular localization	35	8.68486	0.038653	KIF23, CDK5R1, CCL2, ITGB2, CDH3, TGFB1, APOD, RASGRP1, IL4R, P2RY1, CD2, BCL3, FCER1G, ZC3H12A, CD24, ASPM, IL13RA2, CDK1, LYN, DLGAP5, CCL19, NDC80, CENPE, ADIPOQ, ECT2, EPHA2, MICALL1, PPP1R9B, RGS20, PKP3, TXN, PLLP, RAB38, PLA2G3, KPNA2	376	1102	16650	1.40641	1	0.284894	52.9586
GOTERM_BP_FAT	GO:0042742~defense response to bacterium	12	2.97767	0.038768	NOD2, S100A8, IL27RA, S100A7, S100A9, LYZ, BCL3, LTF, FCER1G, C10ORF99, DEFB4A, EPHA2	376	266	16650	1.99768	1	0.285232	53.066
GOTERM_BP_FAT	GO:1901654~response to ketone	9	2.23325	0.0388948	PPP1R9B, TYMS, CCR7, CCL2, CCL19, POSTN, FOSL1, TGFB1, GJB2	376	170	16650	2.34434	1	0.285645	53.1844
GOTERM_BP_FAT	GO:0002429~immune response-activating cell surface receptor signaling pathway	15	3.72208	0.0389286	PSMB10, PTPRC, LYN, CD3D, RELB, FPR3, TRBC1, HLA-DQA2, HLA-DQA1, THY1, ARPC1B, CCR7, CLEC4A, FCER1G, CLEC7A	376	367	16650	1.80989	1	0.28547	53.2158
GOTERM_BP_FAT	GO:0009896~positive regulation of catabolic process	14	3.47395	0.0392416	PSMB10, CDK1, NANOS1, CDC20, AURKA, UBE2C, TRIB1, CCNB1, ADRB2, ZC3H12A, BUB1B, CTSC, RNF19B, ADAM8	376	333	16650	1.8617	1	0.28705	53.5065
GOTERM_BP_FAT	GO:0019748~secondary metabolic process	5	1.24069	0.0393024	UGT1A7, UGT1A8, AKR1B10, CDH3, PON3	376	57	16650	3.88438	1	0.287044	53.5628
GOTERM_BP_FAT	GO:0010563~negative regulation of phosphorus metabolic process	20	4.96278	0.0396067	PTPRC, LYN, SOCS3, GABBR1, PBK, UBE2C, SAMSN1, ADIPOQ, TIMP3, CISH, TGFB1, TRIB1, THY1, CCNB1, CBLC, PPP1R9B, DKK1, FABP4, ZC3H12A, SERPINB3	376	544	16650	1.62801	1	0.288558	53.8434
GOTERM_BP_FAT	GO:0045936~negative regulation of phosphate metabolic process	20	4.96278	0.0396067	PTPRC, LYN, SOCS3, GABBR1, PBK, UBE2C, SAMSN1, ADIPOQ, TIMP3, CISH, TGFB1, TRIB1, THY1, CCNB1, CBLC, PPP1R9B, DKK1, FABP4, ZC3H12A, SERPINB3	376	544	16650	1.62801	1	0.288558	53.8434
GOTERM_BP_FAT	GO:1903533~regulation of protein targeting	13	3.22581	0.0397477	CDK1, CDK5R1, RGS20, CCL2, RAC2, APOD, TXN, BCL3, CCL19, ZC3H12A, ECT2, TGFB1, ELMOD1	376	300	16650	1.91888	1	0.289049	53.9728
GOTERM_BP_FAT	GO:0071902~positive regulation of protein serine/threonine kinase activity	13	3.22581	0.0397477	CDC6, CDK1, CDK5R1, CCL19, ADIPOQ, TGFB1, NOD2, RASGRP1, VEGFA, CKS2, LTF, CD24, ADAM8	376	300	16650	1.91888	1	0.289049	53.9728
GOTERM_BP_FAT	GO:0006022~aminoglycan metabolic process	9	2.23325	0.0400403	MKI67, HS3ST3A1, HPSE, B3GNT7, CHI3L2, HAS3, TGFB1, HS3ST3B1, HMMR	376	171	16650	2.33063	1	0.290479	54.2404
GOTERM_BP_FAT	GO:0031670~cellular response to nutrient	4	0.992556	0.0405308	CYP27B1, TNC, POSTN, COL1A1	376	34	16650	5.20964	1	0.293127	54.6856
GOTERM_BP_FAT	GO:0030261~chromosome condensation	4	0.992556	0.0405308	CCNB1, CDK1, NCAPG, TOP2A	376	34	16650	5.20964	1	0.293127	54.6856
GOTERM_BP_FAT	GO:0034694~response to prostaglandin	4	0.992556	0.0405308	PPP1R9B, CCR7, TNC, CCL19	376	34	16650	5.20964	1	0.293127	54.6856
GOTERM_BP_FAT	GO:0001906~cell killing	7	1.73697	0.041062	PTPRC, CORO1A, CCL2, RASGRP1, CTSC, SERPINB4, XCL1	376	112	16650	2.76762	1	0.296007	55.1632
GOTERM_BP_FAT	GO:0042306~regulation of protein import into nucleus	9	2.23325	0.0412081	CDK1, RGS20, APOD, TXN, BCL3, CCL19, ZC3H12A, ECT2, TGFB1	376	172	16650	2.31708	1	0.29651	55.2937
GOTERM_BP_FAT	GO:0042176~regulation of protein catabolic process	15	3.72208	0.0412731	PSMB10, CDK1, CDC20, AURKA, PBK, UBE2C, TIMP3, TRIB1, FAM83D, CCNB1, LAMP3, BUB1B, CTSC, RNF19B, ADAM8	376	370	16650	1.79521	1	0.296516	55.3516
GOTERM_BP_FAT	GO:0044248~cellular catabolic process	48	11.9107	0.0414106	PSMB10, KYNU, NANOS1, AURKA, PTTG1, PNP, TIMP3, DNASE1L3, TGFB1, TRIB1, TYMP, ACOT7, CYP27B1, HPSE, CNR1, UGT1A4, ZC3H12A, ADAM8, HBB, KIF14, CDK1, CHAC2, GPRASP1, LYZ, CDC20, PBK, ACADL, UBE2C, UGT1A1, PNPLA3, CPVL, ADIPOQ, CCNB1, CBLC, UHRF1, ADRB2, LAMP3, AKR1B10, UBD, BUB1B, FABP4, CTSC, GK3P, RNF19B, FABP7, UBE2S, PON3, FABP5	376	1616	16650	1.3153	1	0.296964	55.474
GOTERM_BP_FAT	GO:0070228~regulation of lymphocyte apoptotic process	5	1.24069	0.0414926	TSC22D3, LYN, CD274, ADAM8, SLC46A2	376	58	16650	3.81741	1	0.297073	55.5468
GOTERM_BP_FAT	GO:1903725~regulation of phospholipid metabolic process	5	1.24069	0.0414926	NOD2, CCR7, LYN, CCL19, TGFB1	376	58	16650	3.81741	1	0.297073	55.5468
GOTERM_BP_FAT	GO:1901992~positive regulation of mitotic cell cycle phase transition	5	1.24069	0.0414926	CDC6, DLGAP5, BIRC5, UBE2C, TGFB1	376	58	16650	3.81741	1	0.297073	55.5468
GOTERM_BP_FAT	GO:0002761~regulation of myeloid leukocyte differentiation	7	1.73697	0.0425792	LYN, IRF7, LTF, GPR68, CA2, ADIPOQ, TRIB1	376	113	16650	2.74313	1	0.303275	56.501
GOTERM_BP_FAT	GO:0045807~positive regulation of endocytosis	7	1.73697	0.0425792	CD47, CCL2, VEGFA, FCER1G, CCL19, MERTK, SELE	376	113	16650	2.74313	1	0.303275	56.501
GOTERM_BP_FAT	GO:0006469~negative regulation of protein kinase activity	11	2.72953	0.0426499	PTPRC, CBLC, LYN, SOCS3, FABP4, SERPINB3, UBE2C, ADIPOQ, CISH, TRIB1, THY1	376	237	16650	2.05528	1	0.303305	56.5625
GOTERM_BP_FAT	GO:0071158~positive regulation of cell cycle arrest	6	1.48883	0.0428716	CCNB1, CDK1, CDK5R1, E2F7, AURKA, TGFB1	376	85	16650	3.12578	1	0.304244	56.7545
GOTERM_BP_FAT	GO:0002639~positive regulation of immunoglobulin production	4	0.992556	0.0436142	IL4R, XCL1, TGFB1, SASH3	376	35	16650	5.06079	1	0.308299	57.3919
GOTERM_BP_FAT	GO:0060323~head morphogenesis	4	0.992556	0.0436142	DKK1, COL1A1, MMP2, TGFB1	376	35	16650	5.06079	1	0.308299	57.3919
GOTERM_BP_FAT	GO:0002718~regulation of cytokine production involved in immune response	5	1.24069	0.0437506	NOD2, FCER1G, XCL1, TGFB1, SASH3	376	59	16650	3.7527	1	0.308712	57.508
GOTERM_BP_FAT	GO:0032623~interleukin-2 production	5	1.24069	0.0437506	CD83, CD86, XCL1, PNP, SASH3	376	59	16650	3.7527	1	0.308712	57.508
GOTERM_BP_FAT	GO:0071459~protein localization to chromosome, centromeric region	3	0.744417	0.0437809	CDK1, TTK, BUB1B	376	15	16650	8.85638	1	0.308493	57.5338
GOTERM_BP_FAT	GO:0070293~renal absorption	3	0.744417	0.0437809	HBB, ADIPOQ, AQP3	376	15	16650	8.85638	1	0.308493	57.5338
GOTERM_BP_FAT	GO:0051782~negative regulation of cell division	3	0.744417	0.0437809	E2F7, C10ORF99, ASPM	376	15	16650	8.85638	1	0.308493	57.5338
GOTERM_BP_FAT	GO:0002827~positive regulation of T-helper 1 type immune response	3	0.744417	0.0437809	IL27RA, CCL19, XCL1	376	15	16650	8.85638	1	0.308493	57.5338
GOTERM_BP_FAT	GO:0002579~positive regulation of antigen processing and presentation	3	0.744417	0.0437809	NOD2, CCR7, CCL19	376	15	16650	8.85638	1	0.308493	57.5338
GOTERM_BP_FAT	GO:1901652~response to peptide	17	4.21836	0.0439365	CDC6, PTPRE, CCL2, LYN, SERPINA12, SOCS3, PDK4, TRIM16, ADIPOQ, CISH, TGFB1, AGTR1, PPP1R9B, NOD2, COL1A1, AREG, CA2	376	444	16650	1.69548	1	0.309019	57.6657
GOTERM_BP_FAT	GO:2000412~positive regulation of thymocyte migration	2	0.496278	0.0445391	XCL1, ADAM8	376	2	16650	44.2819	1	0.312191	58.1733
GOTERM_BP_FAT	GO:0070488~neutrophil aggregation	2	0.496278	0.0445391	S100A8, S100A9	376	2	16650	44.2819	1	0.312191	58.1733
GOTERM_BP_FAT	GO:0006789~bilirubin conjugation	2	0.496278	0.0445391	UGT1A4, UGT1A1	376	2	16650	44.2819	1	0.312191	58.1733
GOTERM_BP_FAT	GO:0035419~activation of MAPK activity involved in innate immune response	2	0.496278	0.0445391	NOD2, ADAM8	376	2	16650	44.2819	1	0.312191	58.1733
GOTERM_BP_FAT	GO:1904589~regulation of protein import	9	2.23325	0.0448465	CDK1, RGS20, APOD, TXN, BCL3, CCL19, ZC3H12A, ECT2, TGFB1	376	175	16650	2.27736	1	0.313603	58.43
GOTERM_BP_FAT	GO:0032677~regulation of interleukin-8 production	5	1.24069	0.0460763	NOD2, CD2, BCL3, AFAP1L2, ADIPOQ	376	60	16650	3.69016	1	0.320408	59.4421
GOTERM_BP_FAT	GO:2000379~positive regulation of reactive oxygen species metabolic process	6	1.48883	0.0466031	AGTR1, DUOXA1, ZC3H12A, ITGB2, HBB, TGFB1	376	87	16650	3.05393	1	0.323064	59.8685
GOTERM_BP_FAT	GO:0016032~viral process	31	7.69231	0.046716	PSMB10, CCL2, LDLR, SYNCRIP, TRIM15, TGFB1, APOBEC3B, VCAM1, TYMS, BUB1, LTF, BCL3, ZC3H12A, IL2RG, H2AFX, TOP2A, FOSL1, SELPLG, PTPRC, LYN, CCL19, EPHA2, CD86, KRT19, LAMP3, CCR5, IRF7, SERPINB3, XCL1, KPNA2, C9ORF69	376	966	16650	1.42106	1	0.323309	59.9593
GOTERM_BP_FAT	GO:0002820~negative regulation of adaptive immune response	4	0.992556	0.0468113	PTPRC, IL4R, XCL1, SAMSN1	376	36	16650	4.92021	1	0.32345	60.0358
GOTERM_BP_FAT	GO:0045843~negative regulation of striated muscle tissue development	4	0.992556	0.0468113	TSC22D3, DKK1, TBX5, TGFB1	376	36	16650	4.92021	1	0.32345	60.0358
GOTERM_BP_FAT	GO:0030212~hyaluronan metabolic process	4	0.992556	0.0468113	MKI67, HAS3, TGFB1, HMMR	376	36	16650	4.92021	1	0.32345	60.0358
GOTERM_BP_FAT	GO:0060627~regulation of vesicle-mediated transport	17	4.21836	0.0483339	CCL2, LYN, APOC1, CCL19, ADIPOQ, TGFB1, CD47, CORO1A, DKK1, RAC2, IL4R, VSNL1, VEGFA, FCER1G, MERTK, SELE, IL13RA2	376	449	16650	1.6766	1	0.33179	61.2395
GOTERM_BP_FAT	GO:0031341~regulation of cell killing	5	1.24069	0.0484697	PTPRC, CCL2, RASGRP1, SERPINB4, XCL1	376	61	16650	3.62967	1	0.332149	61.3452
GOTERM_BP_FAT	GO:0022617~extracellular matrix disassembly	6	1.48883	0.048539	FSCN1, ADAM8, MMP2, MMP12, TGFB1, LCP1	376	88	16650	3.01922	1	0.332128	61.3991
GOTERM_BP_FAT	GO:1902106~negative regulation of leukocyte differentiation	6	1.48883	0.048539	LYN, IL4R, LTF, GPR68, ADIPOQ, TRIB1	376	88	16650	3.01922	1	0.332128	61.3991
GOTERM_BP_FAT	GO:0050857~positive regulation of antigen receptor-mediated signaling pathway	3	0.744417	0.0493063	PTPRC, CCR7, LYN	376	16	16650	8.30286	1	0.336065	61.9903
GOTERM_BP_FAT	GO:0010640~regulation of platelet-derived growth factor receptor signaling pathway	3	0.744417	0.0493063	APOD, F3, ADIPOQ	376	16	16650	8.30286	1	0.336065	61.9903
GOTERM_BP_FAT	GO:0045064~T-helper 2 cell differentiation	3	0.744417	0.0493063	CD86, IL4R, BCL3	376	16	16650	8.30286	1	0.336065	61.9903
GOTERM_BP_FAT	GO:0045063~T-helper 1 cell differentiation	3	0.744417	0.0493063	IL4R, RELB, CCL19	376	16	16650	8.30286	1	0.336065	61.9903
GOTERM_BP_FAT	GO:0051797~regulation of hair follicle development	3	0.744417	0.0493063	KRT17, HPSE, CDH3	376	16	16650	8.30286	1	0.336065	61.9903
GOTERM_BP_FAT	GO:0032732~positive regulation of interleukin-1 production	4	0.992556	0.0501207	NOD2, PANX1, CCL19, TRIM16	376	37	16650	4.78723	1	0.340235	62.6083
GOTERM_BP_FAT	GO:0007080~mitotic metaphase plate congression	4	0.992556	0.0501207	KIF14, CCNB1, CENPE, CEP55	376	37	16650	4.78723	1	0.340235	62.6083
GOTERM_BP_FAT	GO:0070232~regulation of T cell apoptotic process	4	0.992556	0.0501207	TSC22D3, CD274, ADAM8, SLC46A2	376	37	16650	4.78723	1	0.340235	62.6083
GOTERM_BP_FAT	GO:0098586~cellular response to virus	4	0.992556	0.0501207	IRF7, CCL19, ZC3H12A, TRIM15	376	37	16650	4.78723	1	0.340235	62.6083
GOTERM_BP_FAT	GO:0044764~multi-organism cellular process	31	7.69231	0.0505155	PSMB10, CCL2, LDLR, SYNCRIP, TRIM15, TGFB1, APOBEC3B, VCAM1, TYMS, BUB1, LTF, BCL3, ZC3H12A, IL2RG, H2AFX, TOP2A, FOSL1, SELPLG, PTPRC, LYN, CCL19, EPHA2, CD86, KRT19, LAMP3, CCR5, IRF7, SERPINB3, XCL1, KPNA2, C9ORF69	376	973	16650	1.41083	1	0.342026	62.9045
GOTERM_BP_FAT	GO:0055024~regulation of cardiac muscle tissue development	5	1.24069	0.0509306	CCNB1, CDK1, DKK1, TBX5, TGFB1	376	62	16650	3.57112	1	0.343921	63.2136
GOTERM_BP_FAT	GO:0014823~response to activity	5	1.24069	0.0509306	CDK1, CCL2, POSTN, ADIPOQ, SCO2	376	62	16650	3.57112	1	0.343921	63.2136
GOTERM_BP_FAT	GO:0007126~meiotic nuclear division	9	2.23325	0.0513681	MKI67, CKS2, TTK, AURKA, PTTG1, TOP2A, ASPM, TRIP13, CDC25B	376	180	16650	2.2141	1	0.34593	63.5366
GOTERM_BP_FAT	GO:0051438~regulation of ubiquitin-protein transferase activity	7	1.73697	0.0524184	PSMB10, CCNB1, CDK1, BUB1B, CDC20, UBE2C, UBE2S	376	119	16650	2.60482	1	0.351307	64.3013
GOTERM_BP_FAT	GO:0045927~positive regulation of growth	11	2.72953	0.0524305	CCNB1, CDK1, S100A8, KRT17, TNFRSF12A, TBX5, CXCL16, VEGFA, S100A9, HBEGF, SASH3	376	246	16650	1.98009	1	0.350945	64.31
GOTERM_BP_FAT	GO:0001892~embryonic placenta development	6	1.48883	0.0525515	KRT19, SOCS3, E2F7, ST14, PRDM1, JUNB	376	90	16650	2.95213	1	0.351182	64.3971
GOTERM_BP_FAT	GO:0030282~bone mineralization	6	1.48883	0.0525515	SBNO2, ADRB2, CYP27B1, LTF, TGFB1, SRGN	376	90	16650	2.95213	1	0.351182	64.3971
GOTERM_BP_FAT	GO:0070482~response to oxygen levels	13	3.22581	0.0527697	CCL2, POSTN, MMP2, ADIPOQ, TGFB1, VCAM1, CCNB1, VEGFA, COL1A1, CD24, ADAM8, PLAU, ANGPTL4	376	314	16650	1.83333	1	0.35195	64.5536
GOTERM_BP_FAT	GO:0043112~receptor metabolic process	8	1.98511	0.0533951	VEGFA, GPRASP1, FCER1G, CXCR2, ITGB2, ADIPOQ, SELE, TGFB1	376	150	16650	2.3617	1	0.354935	64.9987
GOTERM_BP_FAT	GO:0000018~regulation of DNA recombination	5	1.24069	0.0534588	IL27RA, CHEK1, KPNA2, TGFB1, RTEL1	376	63	16650	3.51444	1	0.354852	65.0437
GOTERM_BP_FAT	GO:0019048~modulation by virus of host morphology or physiology	4	0.992556	0.0535408	TYMS, ZC3H12A, KPNA2, TGFB1	376	38	16650	4.66125	1	0.354869	65.1016
GOTERM_BP_FAT	GO:0048635~negative regulation of muscle organ development	4	0.992556	0.0535408	TSC22D3, DKK1, TBX5, TGFB1	376	38	16650	4.66125	1	0.354869	65.1016
GOTERM_BP_FAT	GO:0046822~regulation of nucleocytoplasmic transport	10	2.48139	0.0537121	CDK1, IFI27, RGS20, APOD, TXN, BCL3, CCL19, ZC3H12A, ECT2, TGFB1	376	214	16650	2.06925	1	0.35537	65.2222
GOTERM_BP_FAT	GO:0044242~cellular lipid catabolic process	9	2.23325	0.0541156	ADRB2, AKR1B10, CNR1, FABP4, FABP7, ACADL, PNPLA3, ADIPOQ, FABP5	376	182	16650	2.18977	1	0.357123	65.5049
GOTERM_BP_FAT	GO:0007173~epidermal growth factor receptor signaling pathway	7	1.73697	0.0541821	CBLC, FAM83B, FAM83A, HBEGF, AFAP1L2, AREG, TGFB1	376	120	16650	2.58311	1	0.357053	65.5512
GOTERM_BP_FAT	GO:2000060~positive regulation of protein ubiquitination involved in ubiquitin-dependent protein catabolic process	6	1.48883	0.0546282	PSMB10, CCNB1, CDK1, BUB1B, CDC20, UBE2C	376	91	16650	2.91969	1	0.359024	65.8607
GOTERM_BP_FAT	GO:0044706~multi-multicellular organism process	10	2.48139	0.0549488	IFI27, CCL2, CYP27B1, CNR1, PRDM1, FOSL1, MMP2, TGFB1, JUNB, GJB2	376	215	16650	2.05962	1	0.360312	66.0815
GOTERM_BP_FAT	GO:0006925~inflammatory cell apoptotic process	3	0.744417	0.0550679	NOD2, IRF7, CXCR2	376	17	16650	7.81446	1	0.36052	66.1632
GOTERM_BP_FAT	GO:0060602~branch elongation of an epithelium	3	0.744417	0.0550679	TNC, AREG, TGFB1	376	17	16650	7.81446	1	0.36052	66.1632
GOTERM_BP_FAT	GO:0000086~G2/M transition of mitotic cell cycle	9	2.23325	0.0555258	CCNB1, CDK1, CCNB2, CHEK1, BIRC5, AURKA, MELK, CDC25B, HMMR	376	183	16650	2.1778	1	0.36253	66.4755
GOTERM_BP_FAT	GO:0050730~regulation of peptidyl-tyrosine phosphorylation	10	2.48139	0.0558378	CBLC, LYN, SOCS3, VEGFA, ITGB2, AFAP1L2, CD24, SAMSN1, ADIPOQ, TGFB1	376	216	16650	2.05009	1	0.363758	66.6868
GOTERM_BP_FAT	GO:0019886~antigen processing and presentation of exogenous peptide antigen via MHC class II	6	1.48883	0.0567518	KIF23, KIF15, FCER1G, CENPE, HLA-DQA2, HLA-DQA1	376	92	16650	2.88795	1	0.368154	67.2983
GOTERM_BP_FAT	GO:0046464~acylglycerol catabolic process	4	0.992556	0.0570701	FABP4, FABP7, PNPLA3, FABP5	376	39	16650	4.54173	1	0.369393	67.5088
GOTERM_BP_FAT	GO:0090184~positive regulation of kidney development	4	0.992556	0.0570701	VEGFA, CD24, ADIPOQ, TGFB1	376	39	16650	4.54173	1	0.369393	67.5088
GOTERM_BP_FAT	GO:1901862~negative regulation of muscle tissue development	4	0.992556	0.0570701	TSC22D3, DKK1, TBX5, TGFB1	376	39	16650	4.54173	1	0.369393	67.5088
GOTERM_BP_FAT	GO:0046461~neutral lipid catabolic process	4	0.992556	0.0570701	FABP4, FABP7, PNPLA3, FABP5	376	39	16650	4.54173	1	0.369393	67.5088
GOTERM_BP_FAT	GO:1902806~regulation of cell cycle G1/S phase transition	8	1.98511	0.0581831	KIF14, CCNB1, FAM83D, CDK1, CDC6, E2F7, C10ORF99, AURKA	376	153	16650	2.31539	1	0.374772	68.2347
GOTERM_BP_FAT	GO:2000377~regulation of reactive oxygen species metabolic process	8	1.98511	0.0581831	AGTR1, RAC2, DUOXA1, ZC3H12A, ITGB2, HBB, TGFB1, PON3	376	153	16650	2.31539	1	0.374772	68.2347
GOTERM_BP_FAT	GO:0032945~negative regulation of mononuclear cell proliferation	5	1.24069	0.058716	LYN, CD274, PRDM1, XCL1, TGFB1	376	65	16650	3.4063	1	0.377099	68.5768
GOTERM_BP_FAT	GO:0050672~negative regulation of lymphocyte proliferation	5	1.24069	0.058716	LYN, CD274, PRDM1, XCL1, TGFB1	376	65	16650	3.4063	1	0.377099	68.5768
GOTERM_BP_FAT	GO:0032729~positive regulation of interferon-gamma production	5	1.24069	0.058716	IL27RA, RASGRP1, CD2, BCL3, SASH3	376	65	16650	3.4063	1	0.377099	68.5768
GOTERM_BP_FAT	GO:0045638~negative regulation of myeloid cell differentiation	6	1.48883	0.0589223	LYN, LTF, GPR68, ZBTB16, ADIPOQ, TRIB1	376	93	16650	2.8569	1	0.377727	68.7083
GOTERM_BP_FAT	GO:0001667~ameboidal-type cell migration	13	3.22581	0.0592312	NRTN, KRT16, NANOS1, VEGFA, PRSS3, HBEGF, ZC3H12A, ITGB2, ANLN, SH3BGRL3, TGFB1, EPHA2, S100A2	376	320	16650	1.79895	1	0.378882	68.9042
GOTERM_BP_FAT	GO:0001655~urogenital system development	13	3.22581	0.0592312	FRAS1, COL4A4, TNC, CXCR2, ZBTB16, ADIPOQ, TGFB1, AGTR1, CYP7B1, VEGFA, ADAMTS1, CA2, CD24	376	320	16650	1.79895	1	0.378882	68.9042
GOTERM_BP_FAT	GO:1901991~negative regulation of mitotic cell cycle phase transition	8	1.98511	0.0598362	CCNB1, CDK1, E2F7, BUB1, TTK, BUB1B, NDC80, AURKA	376	154	16650	2.30036	1	0.381549	69.2845
GOTERM_BP_FAT	GO:0043542~endothelial cell migration	8	1.98511	0.0598362	VEGFA, PRSS3, ZC3H12A, ITGB2, SH3BGRL3, TGFB1, EPHA2, S100A2	376	154	16650	2.30036	1	0.381549	69.2845
GOTERM_BP_FAT	GO:0007162~negative regulation of cell adhesion	10	2.48139	0.060051	PTPRC, APOD, IL4R, TNC, CD274, POSTN, COL1A1, XCL1, ADIPOQ, TGFB1	376	219	16650	2.02201	1	0.382208	69.4185
GOTERM_BP_FAT	GO:0001666~response to hypoxia	12	2.97767	0.0602822	CCNB1, VCAM1, CCL2, VEGFA, POSTN, CD24, ADAM8, ADIPOQ, MMP2, TGFB1, PLAU, ANGPTL4	376	286	16650	1.85798	1	0.382948	69.5621
GOTERM_BP_FAT	GO:0055025~positive regulation of cardiac muscle tissue development	4	0.992556	0.0607068	CCNB1, CDK1, TBX5, TGFB1	376	40	16650	4.42819	1	0.384669	69.8242
GOTERM_BP_FAT	GO:0055094~response to lipoprotein particle	3	0.744417	0.0610523	CCL2, FCER1G, ITGB2	376	18	16650	7.38032	1	0.38598	70.0358
GOTERM_BP_FAT	GO:0072643~interferon-gamma secretion	3	0.744417	0.0610523	RASGRP1, CD2, ZC3H12A	376	18	16650	7.38032	1	0.38598	70.0358
GOTERM_BP_FAT	GO:1904385~cellular response to angiotensin	3	0.744417	0.0610523	CDC6, AGTR1, CA2	376	18	16650	7.38032	1	0.38598	70.0358
GOTERM_BP_FAT	GO:0032637~interleukin-8 production	5	1.24069	0.0614443	NOD2, CD2, BCL3, AFAP1L2, ADIPOQ	376	66	16650	3.35469	1	0.38752	70.2742
GOTERM_BP_FAT	GO:0033002~muscle cell proliferation	8	1.98511	0.0615179	CCNB1, CDK1, APOD, TBX5, HBEGF, ADIPOQ, MMP2, TRIB1	376	155	16650	2.28552	1	0.38745	70.3188
GOTERM_BP_FAT	GO:0055088~lipid homeostasis	7	1.73697	0.0615932	LDLR, PLSCR3, FABP4, CD24, ACADL, PNPLA3, ANGPTL4	376	124	16650	2.49979	1	0.387388	70.3643
GOTERM_BP_FAT	GO:0033673~negative regulation of kinase activity	11	2.72953	0.0623165	PTPRC, CBLC, LYN, SOCS3, FABP4, SERPINB3, UBE2C, ADIPOQ, CISH, TRIB1, THY1	376	254	16650	1.91772	1	0.390576	70.7983
GOTERM_BP_FAT	GO:0031098~stress-activated protein kinase signaling cascade	11	2.72953	0.0623165	NOD2, CCR7, LYN, RASGRP1, VEGFA, CCL19, ZC3H12A, PBK, SERPINB3, TNIP2, TRIB1	376	254	16650	1.91772	1	0.390576	70.7983
GOTERM_BP_FAT	GO:0042542~response to hydrogen peroxide	7	1.73697	0.0635353	CDK1, TXN, COL1A1, AREG, ECT2, HBB, FOSL1	376	125	16650	2.47979	1	0.396201	71.5159
GOTERM_BP_FAT	GO:0045765~regulation of angiogenesis	10	2.48139	0.0642206	CCL2, TNFRSF12A, F3, TNMD, VEGFA, ZC3H12A, CXCR2, ITGB2, EPHA2, ANGPTL4	376	222	16650	1.99468	1	0.399142	71.9121
GOTERM_BP_FAT	GO:0061640~cytoskeleton-dependent cytokinesis	4	0.992556	0.0644493	KIF23, ANLN, CEP55, KIF20A	376	41	16650	4.32019	1	0.39982	72.0431
GOTERM_BP_FAT	GO:1903046~meiotic cell cycle process	9	2.23325	0.0645717	MKI67, CKS2, TTK, AURKA, PTTG1, TOP2A, ASPM, TRIP13, CDC25B	376	189	16650	2.10866	1	0.399975	72.113
GOTERM_BP_FAT	GO:0043087~regulation of GTPase activity	23	5.7072	0.0647494	NRTN, CCL2, CCL19, ECT2, EPHA2, CCL18, CCL26, CCL17, THY1, RGS20, CCL13, CCR7, RGS1, CCL14, RASGRP1, HBEGF, CSF2RB, IL2RG, SH3BGRL3, DEPDC1B, XCL1, ELMOD1, BCAR3	376	691	16650	1.47393	1	0.4004	72.2141
GOTERM_BP_FAT	GO:0002495~antigen processing and presentation of peptide antigen via MHC class II	6	1.48883	0.0657148	KIF23, KIF15, FCER1G, CENPE, HLA-DQA2, HLA-DQA1	376	96	16650	2.76762	1	0.404665	72.7577
GOTERM_BP_FAT	GO:0010899~regulation of phosphatidylcholine catabolic process	2	0.496278	0.0660611	LDLR, APOC1	376	3	16650	29.5213	1	0.405898	72.9503
GOTERM_BP_FAT	GO:2000097~regulation of smooth muscle cell-matrix adhesion	2	0.496278	0.0660611	APOD, PLAU	376	3	16650	29.5213	1	0.405898	72.9503
GOTERM_BP_FAT	GO:0072535~tumor necrosis factor (ligand) superfamily member 11 production	2	0.496278	0.0660611	LTF, ADAM8	376	3	16650	29.5213	1	0.405898	72.9503
GOTERM_BP_FAT	GO:2000547~regulation of dendritic cell dendrite assembly	2	0.496278	0.0660611	CCR7, CCL19	376	3	16650	29.5213	1	0.405898	72.9503
GOTERM_BP_FAT	GO:2000307~regulation of tumor necrosis factor (ligand) superfamily member 11 production	2	0.496278	0.0660611	LTF, ADAM8	376	3	16650	29.5213	1	0.405898	72.9503
GOTERM_BP_FAT	GO:2000410~regulation of thymocyte migration	2	0.496278	0.0660611	XCL1, ADAM8	376	3	16650	29.5213	1	0.405898	72.9503
GOTERM_BP_FAT	GO:0045786~negative regulation of cell cycle	17	4.21836	0.066174	CDK1, CDK5R1, E2F7, C10ORF99, TTK, NDC80, CHEK1, AURKA, UBE2C, CDKN3, TGFB1, CCNB1, PPP1R9B, ZWINT, BUB1, BUB1B, TOP2A	376	470	16650	1.60169	1	0.405996	73.0128
GOTERM_BP_FAT	GO:0045732~positive regulation of protein catabolic process	11	2.72953	0.0662851	PSMB10, CCNB1, CDK1, BUB1B, AURKA, CTSC, CDC20, RNF19B, UBE2C, ADAM8, TRIB1	376	257	16650	1.89533	1	0.406086	73.0741
GOTERM_BP_FAT	GO:0007249~I-kappaB kinase/NF-kappaB signaling	11	2.72953	0.0662851	NOD2, CCR7, RELB, BCL3, LTF, UBD, CCL19, ZC3H12A, TNIP2, ECT2, ADIPOQ	376	257	16650	1.89533	1	0.406086	73.0741
GOTERM_BP_FAT	GO:0031960~response to corticosteroid	8	1.98511	0.0667353	TYMS, CCL2, COL1A1, AREG, UGT1A1, ADIPOQ, FOSL1, TGFB1	376	158	16650	2.24212	1	0.40781	73.3214
GOTERM_BP_FAT	GO:0044403~symbiosis, encompassing mutualism through parasitism	31	7.69231	0.0668617	PSMB10, CCL2, LDLR, SYNCRIP, TRIM15, TGFB1, APOBEC3B, VCAM1, TYMS, BUB1, LTF, BCL3, ZC3H12A, IL2RG, H2AFX, TOP2A, FOSL1, SELPLG, PTPRC, LYN, CCL19, EPHA2, CD86, KRT19, LAMP3, CCR5, IRF7, SERPINB3, XCL1, KPNA2, C9ORF69	376	998	16650	1.37549	1	0.407971	73.3905
GOTERM_BP_FAT	GO:0044419~interspecies interaction between organisms	31	7.69231	0.0668617	PSMB10, CCL2, LDLR, SYNCRIP, TRIM15, TGFB1, APOBEC3B, VCAM1, TYMS, BUB1, LTF, BCL3, ZC3H12A, IL2RG, H2AFX, TOP2A, FOSL1, SELPLG, PTPRC, LYN, CCL19, EPHA2, CD86, KRT19, LAMP3, CCR5, IRF7, SERPINB3, XCL1, KPNA2, C9ORF69	376	998	16650	1.37549	1	0.407971	73.3905
GOTERM_BP_FAT	GO:0042832~defense response to protozoan	3	0.744417	0.0672466	IL4R, BCL3, CLEC7A	376	19	16650	6.99188	1	0.40937	73.5997
GOTERM_BP_FAT	GO:0002534~cytokine production involved in inflammatory response	3	0.744417	0.0672466	NOD2, APOD, ZC3H12A	376	19	16650	6.99188	1	0.40937	73.5997
GOTERM_BP_FAT	GO:0043405~regulation of MAP kinase activity	13	3.22581	0.0672847	CDK1, CBLC, NOD2, LYN, RASGRP1, VEGFA, CCL19, SERPINB3, CD24, ADAM8, ADIPOQ, TGFB1, TRIB1	376	327	16650	1.76044	1	0.409105	73.6203
GOTERM_BP_FAT	GO:0000082~G1/S transition of mitotic cell cycle	10	2.48139	0.0674495	CCNB1, CDK1, CDC6, TYMS, POLE2, E2F7, RRM2, AURKA, CDKN3, CDT1	376	224	16650	1.97687	1	0.409447	73.7093
GOTERM_BP_FAT	GO:0055007~cardiac muscle cell differentiation	6	1.48883	0.0680722	CCNB1, CDK1, DKK1, TBX5, VEGFA, TGFB1	376	97	16650	2.73909	1	0.411967	74.0431
GOTERM_BP_FAT	GO:0008347~glial cell migration	4	0.992556	0.0682955	GPR183, CDK5R1, CCL2, P2RY1	376	42	16650	4.21733	1	0.412579	74.1618
GOTERM_BP_FAT	GO:0050854~regulation of antigen receptor-mediated signaling pathway	4	0.992556	0.0682955	PTPRC, CCR7, LYN, THY1	376	42	16650	4.21733	1	0.412579	74.1618
GOTERM_BP_FAT	GO:0007160~cell-matrix adhesion	9	2.23325	0.0693872	VCAM1, CCR7, APOD, HPSE, VEGFA, POSTN, ITGB2, PLAU, THY1	376	192	16650	2.07571	1	0.417286	74.7349
GOTERM_BP_FAT	GO:0006720~isoprenoid metabolic process	7	1.73697	0.0695759	UGT1A7, UGT1A9, UGT1A8, UGT1A3, AKR1B10, ALDH1A3, UGT1A1	376	128	16650	2.42167	1	0.417723	74.8328
GOTERM_BP_FAT	GO:0046890~regulation of lipid biosynthetic process	7	1.73697	0.0695759	CYP27B1, LDLR, SERPINA12, PDK4, APOC1, ACADL, THRSP	376	128	16650	2.42167	1	0.417723	74.8328
GOTERM_BP_FAT	GO:0070664~negative regulation of leukocyte proliferation	5	1.24069	0.0700234	LYN, CD274, PRDM1, XCL1, TGFB1	376	69	16650	3.20883	1	0.41937	75.0633
GOTERM_BP_FAT	GO:0003018~vascular process in circulatory system	8	1.98511	0.0703575	AGTR1, ADRB2, P2RY2, VEGFA, P2RY1, CXCR2, HBB, TGFB1	376	160	16650	2.2141	1	0.42048	75.2342
GOTERM_BP_FAT	GO:0036293~response to decreased oxygen levels	12	2.97767	0.0713116	CCNB1, VCAM1, CCL2, VEGFA, POSTN, CD24, ADAM8, ADIPOQ, MMP2, TGFB1, PLAU, ANGPTL4	376	295	16650	1.8013	1	0.424461	75.7159
GOTERM_BP_FAT	GO:0071375~cellular response to peptide hormone stimulus	12	2.97767	0.0713116	CDC6, AGTR1, PTPRE, CCL2, LYN, SOCS3, SERPINA12, PDK4, CA2, ADIPOQ, TGFB1, CISH	376	295	16650	1.8013	1	0.424461	75.7159
GOTERM_BP_FAT	GO:0061351~neural precursor cell proliferation	7	1.73697	0.0716608	KIF14, LYN, VEGFA, FABP7, TGFB1, ASPM, MELK	376	129	16650	2.40289	1	0.425623	75.89
GOTERM_BP_FAT	GO:0010817~regulation of hormone levels	17	4.21836	0.0721068	HSD3B1, LYN, DUOXA1, PIM3, BIRC5, GPR68, UGT1A1, ADIPOQ, UGT1A7, UGT1A9, UGT1A8, UGT1A3, ALDH1A3, CNR1, VSNL1, P2RY1, MARCKS	376	475	16650	1.58483	1	0.427225	76.1107
GOTERM_BP_FAT	GO:0030168~platelet activation	8	1.98511	0.0722118	GNA15, RAC2, LYN, P2RY1, FCER1G, COL1A1, MERTK, HBB	376	161	16650	2.20034	1	0.427255	76.1623
GOTERM_BP_FAT	GO:0072528~pyrimidine-containing compound biosynthetic process	4	0.992556	0.0722435	TYMS, TYMP, CMPK2, TK1	376	43	16650	4.11925	1	0.42695	76.1779
GOTERM_BP_FAT	GO:0045776~negative regulation of blood pressure	4	0.992556	0.0722435	ADRB2, KCNK6, CNR1, ADIPOQ	376	43	16650	4.11925	1	0.42695	76.1779
GOTERM_BP_FAT	GO:0002504~antigen processing and presentation of peptide or polysaccharide antigen via MHC class II	6	1.48883	0.0729262	KIF23, KIF15, FCER1G, CENPE, HLA-DQA2, HLA-DQA1	376	99	16650	2.68375	1	0.429621	76.511
GOTERM_BP_FAT	GO:0051668~localization within membrane	5	1.24069	0.0730129	CD2, PLLP, ITGB2, CD24, TGFB1	376	70	16650	3.16299	1	0.429565	76.553
GOTERM_BP_FAT	GO:0046697~decidualization	3	0.744417	0.0736384	CYP27B1, JUNB, GJB2	376	20	16650	6.64229	1	0.431957	76.8539
GOTERM_BP_FAT	GO:0045624~positive regulation of T-helper cell differentiation	3	0.744417	0.0736384	CD86, IL4R, CCL19	376	20	16650	6.64229	1	0.431957	76.8539
GOTERM_BP_FAT	GO:1900015~regulation of cytokine production involved in inflammatory response	3	0.744417	0.0736384	NOD2, APOD, ZC3H12A	376	20	16650	6.64229	1	0.431957	76.8539
GOTERM_BP_FAT	GO:0051187~cofactor catabolic process	3	0.744417	0.0736384	ACOT7, UGT1A4, UGT1A1	376	20	16650	6.64229	1	0.431957	76.8539
GOTERM_BP_FAT	GO:1990776~response to angiotensin	3	0.744417	0.0736384	CDC6, AGTR1, CA2	376	20	16650	6.64229	1	0.431957	76.8539
GOTERM_BP_FAT	GO:2000406~positive regulation of T cell migration	3	0.744417	0.0736384	S100A7, XCL1, ADAM8	376	20	16650	6.64229	1	0.431957	76.8539
GOTERM_BP_FAT	GO:0006887~exocytosis	15	3.72208	0.0736671	LYN, PCDH7, TIMP3, TGFB1, CORO1A, RAC2, IL4R, RASGRP1, VSNL1, VEGFA, FCER1G, PLA2G3, TNFAIP2, SRGN, IL13RA2	376	404	16650	1.64413	1	0.431635	76.8676
GOTERM_BP_FAT	GO:0001558~regulation of cell growth	15	3.72208	0.0738403	KIF14, CDK5R1, S100A8, TNFRSF12A, S100A9, NANOS1, CISH, TGFB1, PPP1R9B, AGTR1, CYP27B1, KRT17, CXCL16, VEGFA, HBEGF	376	403	16650	1.64821	1	0.431968	76.9502
GOTERM_BP_FAT	GO:0040007~growth	29	7.19603	0.0739117	CDK5R1, S100A8, TNFRSF12A, TNC, S100A9, NANOS1, POSTN, CHEK1, AURKA, TGFB1, AGTR1, TYMS, CYP27B1, APOD, ASPM, KIF14, CDK1, TBX5, CISH, CCNB1, PPP1R9B, ADRB2, CCNB2, KRT17, CXCL16, VEGFA, HBEGF, AREG, SASH3	376	932	16650	1.37787	1	0.431841	76.9841
GOTERM_BP_FAT	GO:0030203~glycosaminoglycan metabolic process	8	1.98511	0.0740948	MKI67, HS3ST3A1, HPSE, B3GNT7, HAS3, TGFB1, HS3ST3B1, HMMR	376	162	16650	2.18676	1	0.432217	77.0711
GOTERM_BP_FAT	GO:0005975~carbohydrate metabolic process	25	6.20347	0.0745285	INPP1, SERPINA12, GALNT6, TGFB1, UGT1A7, UGT1A6, PPP1R3C, UGT1A9, UGT1A8, APOD, UGT1A3, HPSE, B3GNT7, UGT1A4, P2RY1, FUT3, PHLDA2, PDK4, CHI3L2, ADIPOQ, UGT1A1, UGT1A10, GK3P, HAS3, FABP5	376	778	16650	1.42294	1	0.43372	77.2756
GOTERM_BP_FAT	GO:0098742~cell-cell adhesion via plasma-membrane adhesion molecules	10	2.48139	0.0751163	VCAM1, CLDN8, MPZL2, DSG3, PCDH20, DSC2, PCDH7, CDH3, ADIPOQ, SELE	376	229	16650	1.93371	1	0.435904	77.5501
GOTERM_BP_FAT	GO:0002698~negative regulation of immune effector process	6	1.48883	0.0754225	PTPRC, IL4R, SERPINB4, XCL1, TGFB1, IL13RA2	376	100	16650	2.65691	1	0.436821	77.6919
GOTERM_BP_FAT	GO:0043434~response to peptide hormone	15	3.72208	0.0759317	CDC6, PTPRE, CCL2, LYN, SERPINA12, SOCS3, PDK4, TRIM16, ADIPOQ, CISH, TGFB1, AGTR1, COL1A1, AREG, CA2	376	405	16650	1.64007	1	0.438637	77.9258
GOTERM_BP_FAT	GO:0001570~vasculogenesis	5	1.24069	0.0760663	TBX5, VEGFA, TGFB1, JUNB, EPHA2	376	71	16650	3.11844	1	0.438784	77.9872
GOTERM_BP_FAT	GO:0030500~regulation of bone mineralization	5	1.24069	0.0760663	ADRB2, CYP27B1, LTF, TGFB1, SRGN	376	71	16650	3.11844	1	0.438784	77.9872
GOTERM_BP_FAT	GO:0032642~regulation of chemokine production	5	1.24069	0.0760663	APOD, IL4R, POSTN, ADIPOQ, EPHA2	376	71	16650	3.11844	1	0.438784	77.9872
GOTERM_BP_FAT	GO:0046622~positive regulation of organ growth	4	0.992556	0.0762915	CCNB1, CDK1, TBX5, SASH3	376	44	16650	4.02563	1	0.439331	78.0896
GOTERM_BP_FAT	GO:0050766~positive regulation of phagocytosis	4	0.992556	0.0762915	CD47, CCL2, FCER1G, MERTK	376	44	16650	4.02563	1	0.439331	78.0896
GOTERM_BP_FAT	GO:0002889~regulation of immunoglobulin mediated immune response	4	0.992556	0.0762915	IL27RA, FCER1G, XCL1, TGFB1	376	44	16650	4.02563	1	0.439331	78.0896
GOTERM_BP_FAT	GO:0070206~protein trimerization	4	0.992556	0.0762915	ALOX5AP, COL1A1, ADIPOQ, MGST1	376	44	16650	4.02563	1	0.439331	78.0896
GOTERM_BP_FAT	GO:0002712~regulation of B cell mediated immunity	4	0.992556	0.0762915	IL27RA, FCER1G, XCL1, TGFB1	376	44	16650	4.02563	1	0.439331	78.0896
GOTERM_BP_FAT	GO:0032757~positive regulation of interleukin-8 production	4	0.992556	0.0762915	NOD2, CD2, AFAP1L2, ADIPOQ	376	44	16650	4.02563	1	0.439331	78.0896
GOTERM_BP_FAT	GO:0051052~regulation of DNA metabolic process	14	3.47395	0.0763523	CDC6, CDK1, IL27RA, E2F7, CHEK1, ADIPOQ, TGFB1, CDT1, UHRF1, H2AFX, AREG, KPNA2, TOP2A, RTEL1	376	370	16650	1.67553	1	0.439151	78.1172
GOTERM_BP_FAT	GO:0048585~negative regulation of response to stimulus	40	9.92556	0.0764683	PSMB10, CCL2, IL27RA, MMP28, TIMP3, TGFB1, TRIB1, APOD, IL4R, LTF, ZC3H12A, RTEL1, IL13RA2, F12, PTPRC, PTPRE, LYN, SOCS3, GPRASP1, PIM3, PBK, SAMSN1, ADIPOQ, EPHA2, CISH, THY1, CBLC, CYP7B1, RGS20, ADRB2, RGS1, DKK1, TXN, SERPINB4, SERPINB3, PRDM1, FABP7, XCL1, PLAU, IFI6	376	1369	16650	1.29385	1	0.439214	78.1697
GOTERM_BP_FAT	GO:0050678~regulation of epithelial cell proliferation	12	2.97767	0.0778905	CYP7B1, NOD2, CCL2, F3, TNMD, VEGFA, TGM1, BIRC5, CDH3, MMP12, TGFB1, CCL26	376	300	16650	1.77128	1	0.445012	78.804
GOTERM_BP_FAT	GO:2000058~regulation of protein ubiquitination involved in ubiquitin-dependent protein catabolic process	6	1.48883	0.0779646	PSMB10, CCNB1, CDK1, BUB1B, CDC20, UBE2C	376	101	16650	2.63061	1	0.444884	78.8366
GOTERM_BP_FAT	GO:0044703~multi-organism reproductive process	29	7.19603	0.0781354	CCL2, AURKA, PTTG1, ZBTB16, MMP2, TGFB1, CYP27B1, IL4R, CNR1, P2RY1, H2AFX, ASF1B, FOSL1, ASPM, SPIN4, TRIP13, CDK1, SLCO4C1, JUNB, CDC25B, GJB2, CCNB1, PPP1R9B, IFI27, PI3, ADAMTS1, PRDM1, MERTK, PLA2G3	376	936	16650	1.37198	1	0.445179	78.9114
GOTERM_BP_FAT	GO:0006898~receptor-mediated endocytosis	13	3.22581	0.0786265	LDLR, APOC1, CCL19, CXCR2, ITGB2, MICALL1, ADRB2, DKK1, CXCL16, VEGFA, FCER1G, SELE, HBB	376	335	16650	1.7184	1	0.446864	79.1253
GOTERM_BP_FAT	GO:0070227~lymphocyte apoptotic process	5	1.24069	0.079183	TSC22D3, LYN, CD274, ADAM8, SLC46A2	376	72	16650	3.07513	1	0.448824	79.3652
GOTERM_BP_FAT	GO:1903322~positive regulation of protein modification by small protein conjugation or removal	9	2.23325	0.0795702	PSMB10, CCNB1, CDK1, ADRB2, ZC3H12A, BUB1B, CDC20, UBE2C, UBE2S	376	198	16650	2.01281	1	0.450044	79.5306
GOTERM_BP_FAT	GO:1901623~regulation of lymphocyte chemotaxis	3	0.744417	0.0802157	CCL2, S100A7, XCL1	376	21	16650	6.32599	1	0.452367	79.8035
GOTERM_BP_FAT	GO:0031664~regulation of lipopolysaccharide-mediated signaling pathway	3	0.744417	0.0802157	LTF, PRDM1, TRIB1	376	21	16650	6.32599	1	0.452367	79.8035
GOTERM_BP_FAT	GO:0001562~response to protozoan	3	0.744417	0.0802157	IL4R, BCL3, CLEC7A	376	21	16650	6.32599	1	0.452367	79.8035
GOTERM_BP_FAT	GO:0060444~branching involved in mammary gland duct morphogenesis	3	0.744417	0.0802157	AREG, TGFB1, EPHA2	376	21	16650	6.32599	1	0.452367	79.8035
GOTERM_BP_FAT	GO:0002704~negative regulation of leukocyte mediated immunity	4	0.992556	0.0804371	PTPRC, SERPINB4, XCL1, IL13RA2	376	45	16650	3.93617	1	0.452864	79.8963
GOTERM_BP_FAT	GO:0046626~regulation of insulin receptor signaling pathway	4	0.992556	0.0804371	PTPRE, SOCS3, SERPINA12, CISH	376	45	16650	3.93617	1	0.452864	79.8963
GOTERM_BP_FAT	GO:0070542~response to fatty acid	4	0.992556	0.0804371	CCNB1, LDLR, PDK4, ZC3H12A	376	45	16650	3.93617	1	0.452864	79.8963
GOTERM_BP_FAT	GO:0042312~regulation of vasodilation	4	0.992556	0.0804371	AGTR1, ADRB2, P2RY2, P2RY1	376	45	16650	3.93617	1	0.452864	79.8963
GOTERM_BP_FAT	GO:0035987~endodermal cell differentiation	4	0.992556	0.0804371	DKK1, ITGB2, COL11A1, MMP2	376	45	16650	3.93617	1	0.452864	79.8963
GOTERM_BP_FAT	GO:0048599~oocyte development	4	0.992556	0.0804371	CCNB1, AURKA, TRIP13, CDC25B	376	45	16650	3.93617	1	0.452864	79.8963
GOTERM_BP_FAT	GO:1901699~cellular response to nitrogen compound	19	4.71464	0.0804518	CDC6, CDK5R1, GNA15, PTPRE, CCL2, LYN, SERPINA12, SOCS3, PDK4, ADIPOQ, MMP2, CISH, TGFB1, AGTR1, PPP1R9B, NOD2, ZC3H12A, COL1A1, CA2	376	558	16650	1.50781	1	0.452476	79.9024
GOTERM_BP_FAT	GO:0090279~regulation of calcium ion import	6	1.48883	0.0805524	CORO1A, CCL2, LYN, XCL1, TGFB1, THY1	376	102	16650	2.60482	1	0.452456	79.9444
GOTERM_BP_FAT	GO:0001822~kidney development	11	2.72953	0.0806397	COL4A4, FRAS1, AGTR1, VEGFA, CXCR2, ADAMTS1, ZBTB16, CD24, CA2, ADIPOQ, TGFB1	376	267	16650	1.82435	1	0.452379	79.9808
GOTERM_BP_FAT	GO:0051091~positive regulation of sequence-specific DNA binding transcription factor activity	10	2.48139	0.081618	NOD2, S100A8, VEGFA, S100A9, LTF, ITGB2, TRIM15, ADAM8, FOSL1, TGFB1	376	233	16650	1.90051	1	0.456088	80.3845
GOTERM_BP_FAT	GO:0002367~cytokine production involved in immune response	5	1.24069	0.0823625	NOD2, FCER1G, XCL1, TGFB1, SASH3	376	73	16650	3.03301	1	0.458782	80.6865
GOTERM_BP_FAT	GO:0051279~regulation of release of sequestered calcium ion into cytosol	5	1.24069	0.0823625	CORO1A, LYN, XCL1, TGFB1, THY1	376	73	16650	3.03301	1	0.458782	80.6865
GOTERM_BP_FAT	GO:0031214~biomineral tissue development	7	1.73697	0.0826185	SBNO2, ADRB2, CYP27B1, LTF, COL1A1, TGFB1, SRGN	376	134	16650	2.31323	1	0.459407	80.7893
GOTERM_BP_FAT	GO:0019752~carboxylic acid metabolic process	26	6.45161	0.0831641	KYNU, APOC1, VARS, UGT1A7, UGT1A6, FAR2, ACOT7, UGT1A9, UGT1A8, UGT1A3, ALOX5AP, ALDH1A3, CH25H, UGT1A5, CNR1, UGT1A4, PDK4, ACADL, ADIPOQ, UGT1A1, SLC16A3, CYP7B1, UGT1A10, RARS, PLA2G3, PON3	376	826	16650	1.39386	1	0.461245	81.0067
GOTERM_BP_FAT	GO:0050852~T cell receptor signaling pathway	8	1.98511	0.0839413	PSMB10, PTPRC, CCR7, CD3D, TRBC1, HLA-DQA2, HLA-DQA1, THY1	376	167	16650	2.12129	1	0.464037	81.3123
GOTERM_BP_FAT	GO:0051055~negative regulation of lipid biosynthetic process	4	0.992556	0.0846784	CYP27B1, SERPINA12, APOC1, ACADL	376	46	16650	3.8506	1	0.466644	81.5979
GOTERM_BP_FAT	GO:0045453~bone resorption	4	0.992556	0.0846784	ADRB2, RAC2, CA2, ADAM8	376	46	16650	3.8506	1	0.466644	81.5979
GOTERM_BP_FAT	GO:0070302~regulation of stress-activated protein kinase signaling cascade	9	2.23325	0.0851984	NOD2, CCR7, LYN, RASGRP1, VEGFA, CCL19, ZC3H12A, PBK, SERPINB3	376	201	16650	1.98277	1	0.468339	81.7969
GOTERM_BP_FAT	GO:0051130~positive regulation of cellular component organization	35	8.68486	0.085403	CDK5R1, CCL2, TNFRSF12A, AURKA, TGFB1, CCL26, CD47, RAC2, CNR1, IL4R, FCER1G, FOSL1, RTEL1, ELMOD1, LYN, DLGAP5, FSCN1, CCL19, BIRC5, CDC20, UBE2C, EPHA2, CCNB1, ARPC1B, PPP1R9B, ADRB2, CCR7, CORO1A, VEGFA, COL1A1, HAS3, SERPINB3, MERTK, SELE, LCP1	376	1183	16650	1.31012	1	0.468728	81.8746
GOTERM_BP_FAT	GO:0002708~positive regulation of lymphocyte mediated immunity	5	1.24069	0.0856041	RASGRP1, FCER1G, XCL1, TGFB1, SASH3	376	74	16650	2.99202	1	0.469103	81.9507
GOTERM_BP_FAT	GO:1903827~regulation of cellular protein localization	19	4.71464	0.0859594	CDK1, CDK5R1, CCL2, CCL19, ECT2, ADIPOQ, EPHA2, TGFB1, PPP1R9B, RGS20, IFI27, RAC2, APOD, TXN, VEGFA, BCL3, ZC3H12A, LCP1, ELMOD1	376	562	16650	1.49708	1	0.470108	82.0844
GOTERM_BP_FAT	GO:0043436~oxoacid metabolic process	26	6.45161	0.0867803	KYNU, APOC1, VARS, UGT1A7, UGT1A6, FAR2, ACOT7, UGT1A9, UGT1A8, UGT1A3, ALOX5AP, ALDH1A3, CH25H, UGT1A5, CNR1, UGT1A4, PDK4, ACADL, ADIPOQ, UGT1A1, SLC16A3, CYP7B1, UGT1A10, RARS, PLA2G3, PON3	376	831	16650	1.38548	1	0.473008	82.3897
GOTERM_BP_FAT	GO:0002577~regulation of antigen processing and presentation	3	0.744417	0.086967	NOD2, CCR7, CCL19	376	22	16650	6.03844	1	0.473314	82.4585
GOTERM_BP_FAT	GO:0051984~positive regulation of chromosome segregation	3	0.744417	0.086967	CCNB1, CDC6, DLGAP5	376	22	16650	6.03844	1	0.473314	82.4585
GOTERM_BP_FAT	GO:0060045~positive regulation of cardiac muscle cell proliferation	3	0.744417	0.086967	CCNB1, CDK1, TBX5	376	22	16650	6.03844	1	0.473314	82.4585
GOTERM_BP_FAT	GO:0008608~attachment of spindle microtubules to kinetochore	3	0.744417	0.086967	CCNB1, CENPE, NDC80	376	22	16650	6.03844	1	0.473314	82.4585
GOTERM_BP_FAT	GO:0090025~regulation of monocyte chemotaxis	3	0.744417	0.086967	CCL2, LYN, S100A7	376	22	16650	6.03844	1	0.473314	82.4585
GOTERM_BP_FAT	GO:0009636~response to toxic substance	9	2.23325	0.0870524	CCNB1, CDK1, TYMS, LYN, TXN, S100A9, HBB, MGST1, PON3	376	202	16650	1.97296	1	0.473209	82.4898
GOTERM_BP_FAT	GO:2000110~negative regulation of macrophage apoptotic process	2	0.496278	0.0870995	NOD2, IRF7	376	4	16650	22.141	1	0.472949	82.5071
GOTERM_BP_FAT	GO:0072679~thymocyte migration	2	0.496278	0.0870995	XCL1, ADAM8	376	4	16650	22.141	1	0.472949	82.5071
GOTERM_BP_FAT	GO:0006235~dTTP biosynthetic process	2	0.496278	0.0870995	TYMS, CMPK2	376	4	16650	22.141	1	0.472949	82.5071
GOTERM_BP_FAT	GO:0046075~dTTP metabolic process	2	0.496278	0.0870995	TYMS, CMPK2	376	4	16650	22.141	1	0.472949	82.5071
GOTERM_BP_FAT	GO:2000698~positive regulation of epithelial cell differentiation involved in kidney development	2	0.496278	0.0870995	CD24, ADIPOQ	376	4	16650	22.141	1	0.472949	82.5071
GOTERM_BP_FAT	GO:0002408~myeloid dendritic cell chemotaxis	2	0.496278	0.0870995	CCR7, CCL19	376	4	16650	22.141	1	0.472949	82.5071
GOTERM_BP_FAT	GO:0009212~pyrimidine deoxyribonucleoside triphosphate biosynthetic process	2	0.496278	0.0870995	TYMS, CMPK2	376	4	16650	22.141	1	0.472949	82.5071
GOTERM_BP_FAT	GO:0007079~mitotic chromosome movement towards spindle pole	2	0.496278	0.0870995	DLGAP5, CENPE	376	4	16650	22.141	1	0.472949	82.5071
GOTERM_BP_FAT	GO:0007596~blood coagulation	13	3.22581	0.0872002	F12, GNA15, RAC2, LYN, HPSE, F3, P2RY1, S100A9, FCER1G, COL1A1, MERTK, HBB, PLAU	376	342	16650	1.68323	1	0.472906	82.544
GOTERM_BP_FAT	GO:1903707~negative regulation of hemopoiesis	7	1.73697	0.0872485	LYN, IL4R, LTF, GPR68, ZBTB16, ADIPOQ, TRIB1	376	136	16650	2.27922	1	0.472652	82.5617
GOTERM_BP_FAT	GO:0009719~response to endogenous stimulus	44	10.9181	0.087365	IER2, KYNU, CCL2, PANX1, SERPINA12, TNC, TRIM16, POSTN, ITGB2, MMP2, TGFB1, VCAM1, AGTR1, TYMS, NOD2, CNR1, FCER1G, FOSL1, FGFBP1, CDK1, CDC6, PTPRE, LYN, SOCS3, TNMD, PDK4, CCL19, UGT1A1, ADIPOQ, JUNB, CISH, GJB2, MICALL1, PPP1R9B, CYP7B1, CCR7, CORO1A, DKK1, UBE2M, COL1A1, AREG, CA2, XCL1, MGST1	376	1548	16650	1.25866	1	0.472673	82.6042
GOTERM_BP_FAT	GO:0002223~stimulatory C-type lectin receptor signaling pathway	6	1.48883	0.088587	PSMB10, LYN, RELB, CLEC4A, FCER1G, CLEC7A	376	105	16650	2.5304	1	0.477145	83.0444
GOTERM_BP_FAT	GO:0044003~modification by symbiont of host morphology or physiology	4	0.992556	0.0890132	TYMS, ZC3H12A, KPNA2, TGFB1	376	47	16650	3.76867	1	0.4784	83.1955
GOTERM_BP_FAT	GO:0048008~platelet-derived growth factor receptor signaling pathway	4	0.992556	0.0890132	APOD, F3, VEGFA, ADIPOQ	376	47	16650	3.76867	1	0.4784	83.1955
GOTERM_BP_FAT	GO:0034113~heterotypic cell-cell adhesion	4	0.992556	0.0890132	CD2, DSC2, ITGB2, ADIPOQ	376	47	16650	3.76867	1	0.4784	83.1955
GOTERM_BP_FAT	GO:0043122~regulation of I-kappaB kinase/NF-kappaB signaling	10	2.48139	0.0903286	NOD2, CCR7, BCL3, LTF, UBD, CCL19, ZC3H12A, TNIP2, ECT2, ADIPOQ	376	238	16650	1.86058	1	0.483183	83.6537
GOTERM_BP_FAT	GO:0051641~cellular localization	68	16.8734	0.0909772	KIF23, TTK, AURKA, TGFB1, FAM83D, APOD, IL4R, ASPM, IL13RA2, KIF14, CDK1, LYN, GPRASP1, PIM3, ECT2, THY1, CCR7, ADRB2, CCR5, ZWINT, VSNL1, TXN, VEGFA, BUB1B, CTSC, PLLP, COL1A1, PLA2G3, KPNA2, TNFAIP2, SNX10, LCP1, CDK5R1, CCL2, ITGB2, GPR68, CEP55, ZBTB16, TRIM15, CDH3, RAC2, RASGRP1, P2RY1, CD2, BCL3, ZC3H12A, FCER1G, CD24, SRGN, ELMOD1, PTPRC, DLGAP5, CCL19, NDC80, CENPE, BIRC5, ADIPOQ, EPHA2,…	376	2541	16650	1.18503	1	0.485294	83.8752
GOTERM_BP_FAT	GO:0007167~enzyme linked receptor protein signaling pathway	29	7.19603	0.0915154	CDK5R1, NRTN, CCL2, SERPINA12, TTK, AFAP1L2, CDH3, MMP2, TGFB1, FAM83B, FAM83A, APOD, FGFBP1, PTPRE, LYN, SOCS3, PDK4, ADIPOQ, EPHA2, CISH, ARPC1B, CBLC, ADRB2, DKK1, F3, VEGFA, UBE2M, HBEGF, AREG	376	954	16650	1.3461	1	0.486958	84.0569
GOTERM_BP_FAT	GO:0009314~response to radiation	15	3.72208	0.0917326	PTPRC, CCL2, KIAA0101, CHEK1, PBK, ECT2, TGFB1, JUNB, VCAM1, PPP1R9B, TXN, BCL3, H2AFX, SERPINB13, IVL	376	418	16650	1.58906	1	0.487358	84.1296
GOTERM_BP_FAT	GO:1903531~negative regulation of secretion by cell	8	1.98511	0.0923333	CNR1, VSNL1, P2RY1, ZC3H12A, PIM3, ADIPOQ, SRGN, IL13RA2	376	171	16650	2.07167	1	0.489254	84.3292
GOTERM_BP_FAT	GO:0016064~immunoglobulin mediated immune response	8	1.98511	0.0923333	IL27RA, IL4R, IRF7, BCL3, FCER1G, XCL1, TGFB1, IL13RA2	376	171	16650	2.07167	1	0.489254	84.3292
GOTERM_BP_FAT	GO:0010171~body morphogenesis	4	0.992556	0.0934391	DKK1, COL1A1, MMP2, TGFB1	376	48	16650	3.69016	1	0.4931	84.6905
GOTERM_BP_FAT	GO:0009994~oocyte differentiation	4	0.992556	0.0934391	CCNB1, AURKA, TRIP13, CDC25B	376	48	16650	3.69016	1	0.4931	84.6905
GOTERM_BP_FAT	GO:0051353~positive regulation of oxidoreductase activity	4	0.992556	0.0934391	AGTR1, NOD2, CYP27B1, CDH3	376	48	16650	3.69016	1	0.4931	84.6905
GOTERM_BP_FAT	GO:0010948~negative regulation of cell cycle process	10	2.48139	0.0938028	CCNB1, CDK1, E2F7, BUB1, TTK, C10ORF99, BUB1B, CHEK1, NDC80, AURKA	376	240	16650	1.84508	1	0.494053	84.8075
GOTERM_BP_FAT	GO:0042063~gliogenesis	10	2.48139	0.0938028	CDK1, GPR183, CDK5R1, CCL2, S100A8, LYN, P2RY1, S100A9, AREG, TGFB1	376	240	16650	1.84508	1	0.494053	84.8075
GOTERM_BP_FAT	GO:0033687~osteoblast proliferation	3	0.744417	0.0938811	HPSE, LTF, JUNB	376	23	16650	5.7759	1	0.493902	84.8326
GOTERM_BP_FAT	GO:0002507~tolerance induction	3	0.744417	0.0938811	CD86, LYN, TGFB1	376	23	16650	5.7759	1	0.493902	84.8326
GOTERM_BP_FAT	GO:0002861~regulation of inflammatory response to antigenic stimulus	3	0.744417	0.0938811	CCR7, CNR1, FCER1G	376	23	16650	5.7759	1	0.493902	84.8326
GOTERM_BP_FAT	GO:0042634~regulation of hair cycle	3	0.744417	0.0938811	KRT17, HPSE, CDH3	376	23	16650	5.7759	1	0.493902	84.8326
GOTERM_BP_FAT	GO:0002220~innate immune response activating cell surface receptor signaling pathway	6	1.48883	0.0941666	PSMB10, LYN, RELB, CLEC4A, FCER1G, CLEC7A	376	107	16650	2.4831	1	0.494549	84.9238
GOTERM_BP_FAT	GO:0007492~endoderm development	5	1.24069	0.0956939	DKK1, ITGB2, COL11A1, MMP2, TGFB1	376	77	16650	2.87545	1	0.499945	85.4027
GOTERM_BP_FAT	GO:0019724~B cell mediated immunity	8	1.98511	0.0966994	IL27RA, IL4R, IRF7, BCL3, FCER1G, XCL1, TGFB1, IL13RA2	376	173	16650	2.04772	1	0.503308	85.7101
GOTERM_BP_FAT	GO:0070304~positive regulation of stress-activated protein kinase signaling cascade	7	1.73697	0.0969264	NOD2, CCR7, LYN, RASGRP1, VEGFA, CCL19, ZC3H12A	376	140	16650	2.2141	1	0.503712	85.7787
GOTERM_BP_FAT	GO:0007127~meiosis I	6	1.48883	0.0970223	CKS2, AURKA, PTTG1, TOP2A, TRIP13, CDC25B	376	108	16650	2.46011	1	0.50362	85.8076
GOTERM_BP_FAT	GO:0071156~regulation of cell cycle arrest	6	1.48883	0.0970223	CCNB1, CDK1, CDK5R1, E2F7, AURKA, TGFB1	376	108	16650	2.46011	1	0.50362	85.8076
GOTERM_BP_FAT	GO:0006909~phagocytosis	11	2.72953	0.0970646	CD47, ARPC1B, CORO1A, CCL2, LYN, FCER1G, ITGB2, CLEC7A, MERTK, ADIPOQ, TGFB1	376	277	16650	1.75849	1	0.503326	85.8203
GOTERM_BP_FAT	GO:0051403~stress-activated MAPK cascade	10	2.48139	0.0973286	NOD2, CCR7, RASGRP1, VEGFA, CCL19, ZC3H12A, PBK, SERPINB3, TNIP2, TRIB1	376	242	16650	1.82983	1	0.503867	85.8994
GOTERM_BP_FAT	GO:0071695~anatomical structure maturation	4	0.992556	0.097954	CDK5R1, LTF, CDH3, MMP2	376	49	16650	3.61485	1	0.505762	86.0851
GOTERM_BP_FAT	GO:0042116~macrophage activation	4	0.992556	0.097954	SBNO2, IL4R, ZC3H12A, TNIP2	376	49	16650	3.61485	1	0.505762	86.0851
GOTERM_BP_FAT	GO:0061383~trabecula morphogenesis	4	0.992556	0.097954	SBNO2, ADAMTS1, COL1A1, MMP2	376	49	16650	3.61485	1	0.505762	86.0851
GOTERM_BP_FAT	GO:0032387~negative regulation of intracellular transport	6	1.48883	0.0999216	APOD, TXN, ZC3H12A, TRIM15, ADIPOQ, IL13RA2	376	109	16650	2.43754	1	0.512629	86.6544
GOTERM_BP_FAT	GO:2001251~negative regulation of chromosome organization	6	1.48883	0.0999216	CCNB1, BUB1, TTK, BUB1B, NDC80, RTEL1	376	109	16650	2.43754	1	0.512629	86.6544

## Sheet: BM_KEGG
Category	Term	Count	%	PValue	Genes	List Total	Pop Hits	Pop Total	Fold Enrichment	Bonferroni	Benjamini	FDR
KEGG_PATHWAY	hsa00983:Drug metabolism - other enzymes	11	2.72953	2.248e-07	UGT1A7, UGT1A10, UGT1A6, UGT1A9, TYMP, UGT1A8, UGT1A3, UGT1A5, UGT1A4, UGT1A1, TK1	183	46	6910	9.02946	4.27111e-05	4.27111e-05	0.000279395
KEGG_PATHWAY	hsa00140:Steroid hormone biosynthesis	12	2.97767	2.42542e-07	UGT1A7, CYP7B1, UGT1A10, UGT1A6, UGT1A9, HSD3B1, UGT1A8, UGT1A3, UGT1A5, UGT1A4, HSD11B1, UGT1A1	183	58	6910	7.81232	4.60819e-05	2.30412e-05	0.000301446
KEGG_PATHWAY	hsa00040:Pentose and glucuronate interconversions	10	2.48139	2.5522e-07	UGT1A7, UGT1A10, UGT1A6, UGT1A9, UGT1A8, UGT1A3, UGT1A5, AKR1B10, UGT1A4, UGT1A1	183	36	6910	10.4888	4.84906e-05	1.61638e-05	0.000317203
KEGG_PATHWAY	hsa00053:Ascorbate and aldarate metabolism	9	2.23325	2.87335e-07	UGT1A7, UGT1A10, UGT1A6, UGT1A9, UGT1A8, UGT1A3, UGT1A5, UGT1A4, UGT1A1	183	27	6910	12.5865	5.45922e-05	1.36483e-05	0.000357118
KEGG_PATHWAY	hsa00980:Metabolism of xenobiotics by cytochrome P450	13	3.22581	4.0956e-07	UGT1A7, UGT1A10, UGT1A6, UGT1A9, UGT1A8, UGT1A3, ALDH1A3, UGT1A5, UGT1A4, HSD11B1, ADH1B, UGT1A1, MGST1	183	74	6910	6.63344	7.78134e-05	1.55632e-05	0.000509026
KEGG_PATHWAY	hsa05204:Chemical carcinogenesis	13	3.22581	9.79601e-07	UGT1A7, UGT1A10, UGT1A6, UGT1A9, UGT1A8, UGT1A3, ALDH1A3, UGT1A5, UGT1A4, HSD11B1, ADH1B, UGT1A1, MGST1	183	80	6910	6.13593	0.000186107	3.10202e-05	0.0012175
KEGG_PATHWAY	hsa00982:Drug metabolism - cytochrome P450	12	2.97767	1.29843e-06	UGT1A7, UGT1A10, UGT1A6, UGT1A9, UGT1A8, UGT1A3, UGT1A5, ALDH1A3, UGT1A4, ADH1B, UGT1A1, MGST1	183	68	6910	6.66345	0.000246671	3.52424e-05	0.00161375
KEGG_PATHWAY	hsa00860:Porphyrin and chlorophyll metabolism	9	2.23325	1.08904e-05	UGT1A7, UGT1A10, UGT1A6, UGT1A9, UGT1A8, UGT1A3, UGT1A5, UGT1A4, UGT1A1	183	42	6910	8.09133	0.00206704	0.000258614	0.0135344
KEGG_PATHWAY	hsa00830:Retinol metabolism	10	2.48139	4.48613e-05	UGT1A7, UGT1A10, UGT1A6, UGT1A9, UGT1A8, UGT1A3, UGT1A5, UGT1A4, ADH1B, UGT1A1	183	65	6910	5.80916	0.00848762	0.000946645	0.0557422
KEGG_PATHWAY	hsa04062:Chemokine signaling pathway	15	3.72208	0.000371026	CXCL1, CCL2, LYN, CCL19, CXCR2, CCL18, CCL26, CCL17, CCL13, CCR7, CCL14, RAC2, CCR5, CXCL16, XCL1	183	186	6910	3.04513	0.0680798	0.00702601	0.460159
KEGG_PATHWAY	hsa04110:Cell cycle	12	2.97767	0.000397955	CCNB1, CDK1, CDC6, CCNB2, BUB1, TTK, BUB1B, CHEK1, CDC20, PTTG1, TGFB1, CDC25B	183	124	6910	3.65415	0.0728376	0.00685156	0.493481
KEGG_PATHWAY	hsa04514:Cell adhesion molecules (CAMs)	12	2.97767	0.00124469	VCAM1, CLDN8, PTPRC, CD86, CD274, CD2, ITGB2, CDH3, SELPLG, HLA-DQA2, SELE, HLA-DQA1	183	142	6910	3.19095	0.210724	0.0195267	1.53603
KEGG_PATHWAY	hsa05146:Amoebiasis	10	2.48139	0.00182667	COL4A4, GNA15, SERPINB1, SERPINB4, ITGB2, COL1A1, SERPINB13, SERPINB3, COL11A1, TGFB1	183	106	6910	3.56222	0.293466	0.026368	2.24675
KEGG_PATHWAY	hsa04060:Cytokine-cytokine receptor interaction	15	3.72208	0.00289238	TNFRSF6B, CCL2, TNFRSF12A, CCL19, CXCR2, TGFB1, CCL13, CCR7, CCR5, IL4R, CXCL16, VEGFA, CSF2RB, IL2RG, LTB	183	230	6910	2.46258	0.423251	0.038548	3.53601
KEGG_PATHWAY	hsa04640:Hematopoietic cell lineage	8	1.98511	0.00686131	CD3D, IL4R, CD2, CD1C, CD1B, CD1A, CD24, CD1E	183	85	6910	3.55384	0.729678	0.0835149	8.20117
KEGG_PATHWAY	hsa05166:HTLV-I infection	15	3.72208	0.00744554	CD3D, RELB, CHEK1, CDC20, ITGB2, PTTG1, HLA-DQA2, HLA-DQA1, TGFB1, VCAM1, POLE2, RRAS2, BUB1B, IL2RG, FOSL1	183	256	6910	2.21247	0.758273	0.0849226	8.87009
KEGG_PATHWAY	hsa04512:ECM-receptor interaction	8	1.98511	0.00777483	COL4A4, CD47, COL6A6, COL6A5, TNC, COL1A1, COL11A1, HMMR	183	87	6910	3.47214	0.773042	0.083538	9.24513
KEGG_PATHWAY	hsa05323:Rheumatoid arthritis	8	1.98511	0.00826391	CD86, CCL2, VEGFA, ITGB2, HLA-DQA2, LTB, TGFB1, HLA-DQA1	183	88	6910	3.43269	0.793337	0.083866	9.79956
KEGG_PATHWAY	hsa05144:Malaria	6	1.48883	0.00895633	VCAM1, CCL2, ITGB2, HBB, SELE, TGFB1	183	49	6910	4.62362	0.81902	0.0860385	10.5792
KEGG_PATHWAY	hsa05150:Staphylococcus aureus infection	6	1.48883	0.0133721	CFB, FPR3, ITGB2, SELPLG, HLA-DQA2, HLA-DQA1	183	54	6910	4.19551	0.922528	0.120052	15.407
KEGG_PATHWAY	hsa04668:TNF signaling pathway	8	1.98511	0.0214292	CXCL1, VCAM1, NOD2, CCL2, SOCS3, BCL3, SELE, JUNB	183	106	6910	2.84978	0.983687	0.17798	23.6033
KEGG_PATHWAY	hsa05321:Inflammatory bowel disease (IBD)	6	1.48883	0.0261566	NOD2, IL4R, IL2RG, HLA-DQA2, TGFB1, HLA-DQA1	183	64	6910	3.53996	0.9935	0.204596	28.0658
KEGG_PATHWAY	hsa04064:NF-kappa B signaling pathway	7	1.73697	0.0267352	VCAM1, CCL13, LYN, RELB, CCL19, LTB, PLAU	183	87	6910	3.03813	0.994194	0.200574	28.5951
KEGG_PATHWAY	hsa03320:PPAR signaling pathway	6	1.48883	0.0311263	FABP4, FABP7, ACADL, ADIPOQ, FABP5, ANGPTL4	183	67	6910	3.38145	0.997541	0.221459	32.4976
KEGG_PATHWAY	hsa00240:Pyrimidine metabolism	7	1.73697	0.0560258	TYMS, TYMP, POLE2, RRM2, PNP, CMPK2, TK1	183	104	6910	2.54151	0.999983	0.354796	51.1586
KEGG_PATHWAY	hsa05416:Viral myocarditis	5	1.24069	0.0625023	CD86, RAC2, ITGB2, HLA-DQA2, HLA-DQA1	183	57	6910	3.31224	0.999995	0.376025	55.1639
KEGG_PATHWAY	hsa05205:Proteoglycans in cancer	10	2.48139	0.0811571	CBLC, HPSE, RRAS2, VEGFA, HBEGF, MIR21, TIMP3, MMP2, TGFB1, PLAU	183	200	6910	1.88798	1	0.448777	65.0748
KEGG_PATHWAY	hsa04974:Protein digestion and absorption	6	1.48883	0.0818921	COL4A4, COL6A6, COL6A5, PRSS3, COL1A1, COL11A1	183	88	6910	2.57452	1	0.439975	65.4204
KEGG_PATHWAY	hsa05219:Bladder cancer	4	0.992556	0.0925506	TYMP, VEGFA, HBEGF, MMP2	183	41	6910	3.68386	1	0.470746	70.0918
KEGG_PATHWAY	hsa05152:Tuberculosis	9	2.23325	0.094812	NOD2, CORO1A, CYP27B1, FCER1G, ITGB2, CLEC7A, HLA-DQA2, TGFB1, HLA-DQA1	183	177	6910	1.91998	1	0.467877	71.0051
KEGG_PATHWAY	hsa04115:p53 signaling pathway	5	1.24069	0.0995356	CCNB1, CDK1, CCNB2, RRM2, CHEK1	183	67	6910	2.81788	1	0.474075	72.8305

## Sheet: PC_GO_BP
Category	Term	Count	%	PValue	Genes	List Total	Pop Hits	Pop Total	Fold Enrichment	Bonferroni	Benjamini	FDR
GOTERM_BP_FAT	GO:0008544~epidermis development	10	21.7391	5.84928e-08	TCHH, C1ORF68, KRT25, KRT27, KRT16, KRT31, LCE2B, LCE1B, KRT85, PRR9	44	300	16650	12.6136	7.76754e-05	7.76754e-05	9.57558e-05
GOTERM_BP_FAT	GO:0043588~skin development	8	17.3913	2.1944e-06	TCHH, C1ORF68, KRT25, KRT27, KRT16, LCE2B, LCE1B, PRR9	44	236	16650	12.8274	0.00290993	0.00145603	0.0035923
GOTERM_BP_FAT	GO:0030216~keratinocyte differentiation	6	13.0435	1.32784e-05	TCHH, C1ORF68, KRT16, LCE2B, LCE1B, PRR9	44	119	16650	19.0794	0.0174793	0.00586072	0.0217353
GOTERM_BP_FAT	GO:0009913~epidermal cell differentiation	6	13.0435	9.14348e-05	TCHH, C1ORF68, KRT16, LCE2B, LCE1B, PRR9	44	178	16650	12.7554	0.114348	0.0299016	0.149579
GOTERM_BP_FAT	GO:0031424~keratinization	4	8.69565	0.00028896	TCHH, KRT16, LCE2B, LCE1B	44	50	16650	30.2727	0.318728	0.0738868	0.471994
GOTERM_BP_FAT	GO:0018149~peptide cross-linking	4	8.69565	0.000404289	C1ORF68, LCE2B, LCE1B, PRR9	44	56	16650	27.0292	0.415503	0.0856124	0.65979
GOTERM_BP_FAT	GO:0019532~oxalate transport	3	6.52174	0.000422988	SLC26A4, SLC26A7, SLC26A9	44	12	16650	94.6023	0.429845	0.0771272	0.690208
GOTERM_BP_FAT	GO:1902358~sulfate transmembrane transport	3	6.52174	0.000422988	SLC26A4, SLC26A7, SLC26A9	44	12	16650	94.6023	0.429845	0.0771272	0.690208
GOTERM_BP_FAT	GO:0008272~sulfate transport	3	6.52174	0.000581301	SLC26A4, SLC26A7, SLC26A9	44	14	16650	81.0877	0.538001	0.0920119	0.947381
GOTERM_BP_FAT	GO:0045087~innate immune response	9	19.5652	0.00118359	APOBEC3A, APP, CCL22, SOCS3, KRT16, LTF, GZMB, SERPINB4, DEFB4A	44	836	16650	4.07378	0.792524	0.160332	1.92007
GOTERM_BP_FAT	GO:0045861~negative regulation of proteolysis	6	13.0435	0.0012894	PLAT, APP, SERPINA12, PI3, SERPINB4, SERPINB3	44	317	16650	7.16232	0.819752	0.157467	2.09002
GOTERM_BP_FAT	GO:0060429~epithelium development	10	21.7391	0.00131026	TCHH, C1ORF68, KRT25, KRT27, SOCS3, KRT16, LCE2B, LCE1B, MMP12, PRR9	44	1060	16650	3.5699	0.824684	0.146396	2.1235
GOTERM_BP_FAT	GO:0040011~locomotion	12	26.087	0.00138123	PLAT, TYMP, APP, CCL22, KRT16, CH25H, CXCL9, DEFB4A, SERPINB3, SELE, MMP12, MMP1	44	1530	16650	2.96791	0.840472	0.141837	2.2373
GOTERM_BP_FAT	GO:0006955~immune response	12	26.087	0.00154344	APOBEC3A, APP, CCL22, IGLV1-44, SOCS3, KRT16, CXCL9, LTF, GZMB, SERPINB4, DEFB4A, IL13RA2	44	1551	16650	2.92773	0.871428	0.145971	2.49694
GOTERM_BP_FAT	GO:0042303~molting cycle	4	8.69565	0.00199789	KRTAP4-9, KRT25, KRT27, KRT16	44	97	16650	15.6045	0.929761	0.172796	3.22092
GOTERM_BP_FAT	GO:0042633~hair cycle	4	8.69565	0.00199789	KRTAP4-9, KRT25, KRT27, KRT16	44	97	16650	15.6045	0.929761	0.172796	3.22092
GOTERM_BP_FAT	GO:0072348~sulfur compound transport	3	6.52174	0.00270687	SLC26A4, SLC26A7, SLC26A9	44	30	16650	37.8409	0.972665	0.213351	4.34028
GOTERM_BP_FAT	GO:0010951~negative regulation of endopeptidase activity	5	10.8696	0.00310067	APP, SERPINA12, PI3, SERPINB4, SERPINB3	44	235	16650	8.05126	0.983822	0.227216	4.95678
GOTERM_BP_FAT	GO:0006508~proteolysis	12	26.087	0.00310625	PLAT, APP, PRSS53, IGLV1-44, SERPINA12, PI3, LTF, GZMB, SERPINB4, SERPINB3, MMP12, MMP1	44	1693	16650	2.68217	0.983942	0.215753	4.96549
GOTERM_BP_FAT	GO:0051346~negative regulation of hydrolase activity	6	13.0435	0.00358468	APP, SERPINA12, PI3, LTF, SERPINB4, SERPINB3	44	401	16650	5.66198	0.991511	0.232752	5.70939
GOTERM_BP_FAT	GO:0010466~negative regulation of peptidase activity	5	10.8696	0.00370525	APP, SERPINA12, PI3, SERPINB4, SERPINB3	44	247	16650	7.6601	0.992771	0.22853	5.89599
GOTERM_BP_FAT	GO:0006952~defense response	11	23.913	0.00450645	APOBEC3A, APP, CCL22, SOCS3, KRT16, CXCL9, LTF, GZMB, SERPINB4, DEFB4A, SELE	44	1518	16650	2.74209	0.997517	0.259111	7.12724
GOTERM_BP_FAT	GO:0045104~intermediate filament cytoskeleton organization	3	6.52174	0.00525368	KRT25, KRT74, KRT16	44	42	16650	27.0292	0.999084	0.283308	8.26189
GOTERM_BP_FAT	GO:0008202~steroid metabolic process	5	10.8696	0.00548738	APP, HSD3B1, HSD17B2, SERPINA12, CH25H	44	276	16650	6.85524	0.999329	0.28262	8.61407
GOTERM_BP_FAT	GO:0045103~intermediate filament-based process	3	6.52174	0.00550097	KRT25, KRT74, KRT16	44	43	16650	26.4006	0.999341	0.272759	8.63451
GOTERM_BP_FAT	GO:0015701~bicarbonate transport	3	6.52174	0.00575352	SLC26A4, SLC26A7, SLC26A9	44	44	16650	25.8006	0.99953	0.273329	9.01361
GOTERM_BP_FAT	GO:0016477~cell migration	9	19.5652	0.00992487	PLAT, CCL22, KRT16, CH25H, CXCL9, SERPINB3, SELE, MMP12, MMP1	44	1184	16650	2.87642	0.999998	0.411303	15.0653
GOTERM_BP_FAT	GO:0006935~chemotaxis	6	13.0435	0.0134019	TYMP, APP, CCL22, CH25H, CXCL9, DEFB4A	44	552	16650	4.11314	1	0.498001	19.8187
GOTERM_BP_FAT	GO:0042330~taxis	6	13.0435	0.0134986	TYMP, APP, CCL22, CH25H, CXCL9, DEFB4A	44	553	16650	4.1057	1	0.4875	19.9473
GOTERM_BP_FAT	GO:0030855~epithelial cell differentiation	6	13.0435	0.0144921	TCHH, C1ORF68, KRT16, LCE2B, LCE1B, PRR9	44	563	16650	4.03278	1	0.499612	21.2569
GOTERM_BP_FAT	GO:0052548~regulation of endopeptidase activity	5	10.8696	0.0152419	APP, SERPINA12, PI3, SERPINB4, SERPINB3	44	372	16650	5.08614	1	0.505075	22.232
GOTERM_BP_FAT	GO:0030003~cellular cation homeostasis	6	13.0435	0.0155341	SLC26A4, APP, SLC26A7, SLC26A9, CXCL9, LTF	44	573	16650	3.9624	1	0.499947	22.6089
GOTERM_BP_FAT	GO:0050900~leukocyte migration	5	10.8696	0.0157936	CCL22, CH25H, CXCL9, SELE, MMP1	44	376	16650	5.03204	1	0.494383	22.9421
GOTERM_BP_FAT	GO:0006835~dicarboxylic acid transport	3	6.52174	0.0164538	SLC26A4, SLC26A7, SLC26A9	44	76	16650	14.9372	1	0.497678	23.784
GOTERM_BP_FAT	GO:0006873~cellular ion homeostasis	6	13.0435	0.0171902	SLC26A4, APP, SLC26A7, SLC26A9, CXCL9, LTF	44	588	16650	3.86132	1	0.502316	24.7128
GOTERM_BP_FAT	GO:0052547~regulation of peptidase activity	5	10.8696	0.0187413	APP, SERPINA12, PI3, SERPINB4, SERPINB3	44	396	16650	4.77789	1	0.52239	26.6346
GOTERM_BP_FAT	GO:0051707~response to other organism	7	15.2174	0.0189187	APOBEC3A, APP, CCL22, CXCL9, LTF, DEFB4A, SELE	44	829	16650	3.19525	1	0.515534	26.8514
GOTERM_BP_FAT	GO:0043207~response to external biotic stimulus	7	15.2174	0.0189187	APOBEC3A, APP, CCL22, CXCL9, LTF, DEFB4A, SELE	44	829	16650	3.19525	1	0.515534	26.8514
GOTERM_BP_FAT	GO:0051674~localization of cell	9	19.5652	0.0190433	PLAT, CCL22, KRT16, CH25H, CXCL9, SERPINB3, SELE, MMP12, MMP1	44	1330	16650	2.56066	1	0.507992	27.0032
GOTERM_BP_FAT	GO:0048870~cell motility	9	19.5652	0.0190433	PLAT, CCL22, KRT16, CH25H, CXCL9, SERPINB3, SELE, MMP12, MMP1	44	1330	16650	2.56066	1	0.507992	27.0032
GOTERM_BP_FAT	GO:0043086~negative regulation of catalytic activity	7	15.2174	0.0199493	APP, SOCS3, SERPINA12, PI3, LTF, SERPINB4, SERPINB3	44	839	16650	3.15717	1	0.51483	28.0991
GOTERM_BP_FAT	GO:0051453~regulation of intracellular pH	3	6.52174	0.0216742	SLC26A4, SLC26A7, SLC26A9	44	88	16650	12.9003	1	0.535031	30.143
GOTERM_BP_FAT	GO:0030641~regulation of cellular pH	3	6.52174	0.022603	SLC26A4, SLC26A7, SLC26A9	44	90	16650	12.6136	1	0.540902	31.2208
GOTERM_BP_FAT	GO:0009607~response to biotic stimulus	7	15.2174	0.0237421	APOBEC3A, APP, CCL22, CXCL9, LTF, DEFB4A, SELE	44	873	16650	3.03421	1	0.549658	32.5214
GOTERM_BP_FAT	GO:1902476~chloride transmembrane transport	3	6.52174	0.0240267	SLC26A4, SLC26A7, SLC26A9	44	93	16650	12.2067	1	0.545126	32.8427
GOTERM_BP_FAT	GO:0055080~cation homeostasis	6	13.0435	0.0242645	SLC26A4, APP, SLC26A7, SLC26A9, CXCL9, LTF	44	643	16650	3.53103	1	0.54007	33.11
GOTERM_BP_FAT	GO:0019732~antifungal humoral response	2	4.34783	0.0255346	APP, LTF	44	10	16650	75.6818	1	0.550152	34.5212
GOTERM_BP_FAT	GO:0006885~regulation of pH	3	6.52174	0.025981	SLC26A4, SLC26A7, SLC26A9	44	97	16650	11.7034	1	0.548202	35.0106
GOTERM_BP_FAT	GO:0098771~inorganic ion homeostasis	6	13.0435	0.0264794	SLC26A4, APP, SLC26A7, SLC26A9, CXCL9, LTF	44	658	16650	3.45054	1	0.547047	35.5528
GOTERM_BP_FAT	GO:0006821~chloride transport	3	6.52174	0.0279979	SLC26A4, SLC26A7, SLC26A9	44	101	16650	11.2399	1	0.559489	37.1789
GOTERM_BP_FAT	GO:0030004~cellular monovalent inorganic cation homeostasis	3	6.52174	0.0327575	SLC26A4, SLC26A7, SLC26A9	44	110	16650	10.3202	1	0.609791	42.0296
GOTERM_BP_FAT	GO:0050801~ion homeostasis	6	13.0435	0.0331879	SLC26A4, APP, SLC26A7, SLC26A9, CXCL9, LTF	44	699	16650	3.24815	1	0.606935	42.4504
GOTERM_BP_FAT	GO:0030162~regulation of proteolysis	6	13.0435	0.0347916	PLAT, APP, SERPINA12, PI3, SERPINB4, SERPINB3	44	708	16650	3.20686	1	0.616999	43.9934
GOTERM_BP_FAT	GO:0098661~inorganic anion transmembrane transport	3	6.52174	0.0349681	SLC26A4, SLC26A7, SLC26A9	44	114	16650	9.95813	1	0.611469	44.1609
GOTERM_BP_FAT	GO:0009605~response to external stimulus	11	23.913	0.0353381	PLAT, APOBEC3A, TYMP, APP, CCL22, SOCS3, CH25H, CXCL9, LTF, DEFB4A, SELE	44	2073	16650	2.00796	1	0.608132	44.5103
GOTERM_BP_FAT	GO:0055082~cellular chemical homeostasis	6	13.0435	0.0357033	SLC26A4, APP, SLC26A7, SLC26A9, CXCL9, LTF	44	713	16650	3.18437	1	0.604847	44.8532
GOTERM_BP_FAT	GO:0002449~lymphocyte mediated immunity	4	8.69565	0.0370416	IGLV1-44, GZMB, SERPINB4, IL13RA2	44	285	16650	5.311	1	0.611617	46.0928
GOTERM_BP_FAT	GO:0006928~movement of cell or subcellular component	10	21.7391	0.0371112	PLAT, APP, CCL22, KRT16, CH25H, CXCL9, SERPINB3, SELE, MMP12, MMP1	44	1795	16650	2.10813	1	0.605457	46.1566
GOTERM_BP_FAT	GO:0098542~defense response to other organism	5	10.8696	0.0379993	APOBEC3A, APP, CXCL9, LTF, DEFB4A	44	494	16650	3.83005	1	0.60757	46.9639
GOTERM_BP_FAT	GO:0032269~negative regulation of cellular protein metabolic process	7	15.2174	0.0408039	PLAT, APP, SOCS3, SERPINA12, PI3, SERPINB4, SERPINB3	44	992	16650	2.67023	1	0.627654	49.4391
GOTERM_BP_FAT	GO:0002252~immune effector process	6	13.0435	0.0412864	APOBEC3A, IGLV1-44, CXCL9, GZMB, SERPINB4, IL13RA2	44	742	16650	3.05991	1	0.625559	49.8539
GOTERM_BP_FAT	GO:0002009~morphogenesis of an epithelium	5	10.8696	0.044766	KRT25, KRT27, SOCS3, KRT16, MMP12	44	521	16650	3.63157	1	0.649585	52.7517
GOTERM_BP_FAT	GO:0009617~response to bacterium	5	10.8696	0.0510362	APP, CXCL9, LTF, DEFB4A, SELE	44	544	16650	3.47802	1	0.692444	57.5806
GOTERM_BP_FAT	GO:0051248~negative regulation of protein metabolic process	7	15.2174	0.051218	PLAT, APP, SOCS3, SERPINA12, PI3, SERPINB4, SERPINB3	44	1049	16650	2.52513	1	0.687667	57.7134
GOTERM_BP_FAT	GO:0048878~chemical homeostasis	7	15.2174	0.051218	SLC26A4, APP, SLC26A7, KRT16, SLC26A9, CXCL9, LTF	44	1049	16650	2.52513	1	0.687667	57.7134
GOTERM_BP_FAT	GO:0055067~monovalent inorganic cation homeostasis	3	6.52174	0.0526084	SLC26A4, SLC26A7, SLC26A9	44	143	16650	7.93865	1	0.691655	58.7165
GOTERM_BP_FAT	GO:0046135~pyrimidine nucleoside catabolic process	2	4.34783	0.0528872	APOBEC3A, TYMP	44	21	16650	36.039	1	0.687723	58.915
GOTERM_BP_FAT	GO:0051336~regulation of hydrolase activity	8	17.3913	0.0535835	APP, CCL22, SERPINA12, PI3, LTF, SERPINB4, SERPINB3, SELE	44	1337	16650	2.26423	1	0.686794	59.4066
GOTERM_BP_FAT	GO:0006694~steroid biosynthetic process	3	6.52174	0.0545835	HSD3B1, HSD17B2, CH25H	44	146	16650	7.77553	1	0.687981	60.1032
GOTERM_BP_FAT	GO:0030198~extracellular matrix organization	4	8.69565	0.054786	APP, HAS3, MMP12, MMP1	44	334	16650	4.53185	1	0.683727	60.2428
GOTERM_BP_FAT	GO:0043062~extracellular structure organization	4	8.69565	0.0551842	APP, HAS3, MMP12, MMP1	44	335	16650	4.51832	1	0.680879	60.5161
GOTERM_BP_FAT	GO:0015698~inorganic anion transport	3	6.52174	0.0565849	SLC26A4, SLC26A7, SLC26A9	44	149	16650	7.61897	1	0.684799	61.4635
GOTERM_BP_FAT	GO:0002682~regulation of immune system process	8	17.3913	0.0612101	IGLV1-44, SOCS3, CXCL9, LTF, SERPINB4, ZBTB16, SLC46A2, IL13RA2	44	1378	16650	2.19686	1	0.708742	64.4426
GOTERM_BP_FAT	GO:0044092~negative regulation of molecular function	7	15.2174	0.0618305	APP, SOCS3, SERPINA12, PI3, LTF, SERPINB4, SERPINB3	44	1100	16650	2.40806	1	0.707238	64.8253
GOTERM_BP_FAT	GO:0019725~cellular homeostasis	6	13.0435	0.0621425	SLC26A4, APP, SLC26A7, SLC26A9, CXCL9, LTF	44	833	16650	2.72564	1	0.703929	65.0163
GOTERM_BP_FAT	GO:0002443~leukocyte mediated immunity	4	8.69565	0.0638689	IGLV1-44, GZMB, SERPINB4, IL13RA2	44	356	16650	4.25179	1	0.709012	66.0558
GOTERM_BP_FAT	GO:0031069~hair follicle morphogenesis	2	4.34783	0.0674892	KRT25, KRT27	44	27	16650	28.0303	1	0.724398	68.1421
GOTERM_BP_FAT	GO:0048730~epidermis morphogenesis	2	4.34783	0.0747075	KRT25, KRT27	44	30	16650	25.2273	1	0.756468	71.9476
GOTERM_BP_FAT	GO:0048729~tissue morphogenesis	5	10.8696	0.0757321	KRT25, KRT27, SOCS3, KRT16, MMP12	44	622	16650	3.04187	1	0.756662	72.4518
GOTERM_BP_FAT	GO:0002683~negative regulation of immune system process	4	8.69565	0.0782469	LTF, SERPINB4, ZBTB16, IL13RA2	44	388	16650	3.90112	1	0.763711	73.6535
GOTERM_BP_FAT	GO:1901136~carbohydrate derivative catabolic process	3	6.52174	0.0801867	APOBEC3A, TYMP, CHI3L2	44	182	16650	6.23751	1	0.767887	74.5467
GOTERM_BP_FAT	GO:0006954~inflammatory response	5	10.8696	0.0810761	CCL22, SOCS3, KRT16, CXCL9, SELE	44	637	16650	2.97024	1	0.767356	74.9466
GOTERM_BP_FAT	GO:0072529~pyrimidine-containing compound catabolic process	2	4.34783	0.0842471	APOBEC3A, TYMP	44	34	16650	22.2594	1	0.776514	76.325
GOTERM_BP_FAT	GO:0030595~leukocyte chemotaxis	3	6.52174	0.0894168	CCL22, CH25H, CXCL9	44	194	16650	5.85169	1	0.79291	78.4205
GOTERM_BP_FAT	GO:0098656~anion transmembrane transport	3	6.52174	0.0909851	SLC26A4, SLC26A7, SLC26A9	44	196	16650	5.79198	1	0.794752	79.021
GOTERM_BP_FAT	GO:0016051~carbohydrate biosynthetic process	3	6.52174	0.0909851	PPP1R3C, SERPINA12, HAS3	44	196	16650	5.79198	1	0.794752	79.021
GOTERM_BP_FAT	GO:0007618~mating	2	4.34783	0.0913387	APP, PI3	44	37	16650	20.4545	1	0.792031	79.1542
GOTERM_BP_FAT	GO:0050832~defense response to fungus	2	4.34783	0.0960366	APP, LTF	44	39	16650	19.4056	1	0.805079	80.8501

## Sheet: PC_KEGG
Category	Term	Count	%	PValue	Genes	List Total	Pop Hits	Pop Total	Fold Enrichment	Bonferroni	Benjamini	FDR
KEGG_PATHWAY	hsa05202:Transcriptional misregulation in cancer	3	6.52174	0.0766979	PLAT, GZMB, ZBTB16	20	168	6910	6.16964	0.970137	0.970137	52.6014
